# Supplementary material for: 5-Bromo-2-iodo-1,3-dimethyl­benzene
Source: Acta Crystallogr Sect E Struct Rep Online. 2007 Dec 6;64(Pt 1):o219. doi: 10.1107/S1600536807064537 (PMC2915280; doi:10.1107/S1600536807064537)
Supplement: Supplementary file 2 [file e-64-0o219-Isup2.hkl]

# 
# h,k,l, Fc-squared, Fo-squared, sigma(Fo-squared) and status flag 
# 
data_I
_shelx_title ' L in P-1' 
_shelx_refln_list_code          4 
_shelx_F_calc_maximum      531.42 
_exptl_crystal_F_000       864.00 
_reflns_d_resolution_high  0.8116 
 
loop_ 
 _symmetry_equiv_pos_as_xyz 
 'x, y, z' 
 '-x, -y, -z' 
 
_cell_length_a    10.2820 
_cell_length_b    11.3140 
_cell_length_c    12.9510 
_cell_angle_alpha  69.270 
_cell_angle_beta   89.110 
_cell_angle_gamma  83.700 
 
_shelx_F_squared_multiplier     1.000 
 
loop_ 
 _refln_index_h 
 _refln_index_k 
 _refln_index_l 
 _refln_F_squared_calc 
 _refln_F_squared_meas 
 _refln_F_squared_sigma 
 _refln_observed_status 
   1   0   0        0.55       81.56      9.81 o 
   2   0   0    48862.71    44050.65   1034.40 o 
   3   0   0        0.83        3.27     21.97 o 
   4   0   0    47643.93    45305.34    323.31 o 
   5   0   0        9.17        2.06     34.56 o 
   6   0   0    35874.59    36976.48    349.26 o 
   7   0   0        0.45        8.68     47.74 o 
   8   0   0     7670.88     8083.27    189.91 o 
   9   0   0        1.08       35.76     75.36 o 
  10   0   0      382.27      264.54     95.18 o 
  11   0   0        0.32       95.64     95.64 o 
  12   0   0      673.87      640.44    109.11 o 
 -12   1   0      126.49      196.63     98.31 o 
 -11   1   0        5.89       72.94     94.40 o 
 -10   1   0     3422.96     3370.34    169.74 o 
  -9   1   0       11.71       54.00     77.95 o 
  -8   1   0    15133.87    15641.34    270.11 o 
  -7   1   0        0.00       20.25     52.21 o 
  -6   1   0     1427.19     1338.03     71.46 o 
  -5   1   0       53.15      110.08     37.86 o 
  -4   1   0     4367.79     3951.96     83.78 o 
  -3   1   0       25.41       21.08     19.63 o 
  -2   1   0    52996.55    51934.34   1176.91 o 
  -1   1   0        0.08       10.39     10.39 o 
   0   1   0       19.30       25.04      9.23 o 
   1   1   0        0.82        1.24     11.02 o 
   2   1   0     1295.44     1120.93     32.61 o 
   3   1   0      200.16      244.95     23.47 o 
   4   1   0    12423.68    12835.84    153.33 o 
   5   1   0      317.61      377.31     42.15 o 
   6   1   0     3171.06     2912.00     97.88 o 
   7   1   0       74.51      187.27     50.27 o 
   8   1   0     2626.47     3060.42    123.25 o 
   9   1   0       86.54       76.77     71.17 o 
  10   1   0       33.03        4.38     80.35 o 
  11   1   0       63.10       53.70     99.65 o 
  12   1   0      592.22      599.13    104.54 o 
 -12   2   0        3.19        5.24     91.47 o 
 -11   2   0        0.71      169.83     96.52 o 
 -10   2   0      132.67      123.02     90.79 o 
  -9   2   0       78.28       83.48     80.22 o 
  -8   2   0     4005.82     4042.64    147.96 o 
  -7   2   0      200.31      132.86     61.21 o 
  -6   2   0      180.38      176.61     47.19 o 
  -5   2   0       15.84       36.35     38.81 o 
  -4   2   0      938.00      912.35     47.66 o 
  -3   2   0       62.21       50.32     24.92 o 
  -2   2   0     2492.84     2360.01     54.79 o 
  -1   2   0       69.39       96.15     20.16 o 
   0   2   0       64.27       45.10     14.64 o 
   1   2   0      378.59      419.25     24.20 o 
   2   2   0    18655.30    19263.13    157.62 o 
   3   2   0       68.58       39.48     30.10 o 
   4   2   0     5501.88     5323.29     99.52 o 
   5   2   0       24.88       35.25     36.28 o 
   6   2   0      849.84      855.71     66.37 o 
   7   2   0      102.79       78.23     56.44 o 
   8   2   0    11363.43    11942.36    236.82 o 
   9   2   0       43.21       41.30     69.59 o 
  10   2   0      249.07      573.45     85.63 o 
  11   2   0       56.08       68.78     96.40 o 
  12   2   0      119.25      165.96     90.99 o 
 -11   3   0       25.26       10.36     87.26 o 
 -10   3   0       25.17       85.38     89.51 o 
  -9   3   0        9.25       25.26     77.36 o 
  -8   3   0     3648.64     3927.96    145.32 o 
  -7   3   0       89.58      113.70     60.19 o 
  -6   3   0     4866.44     4626.42    127.55 o 
  -5   3   0       59.51       37.80     46.14 o 
  -4   3   0     7801.68     7895.79    135.05 o 
  -3   3   0       48.13       60.96     28.51 o 
  -2   3   0    44987.71    46825.65    320.71 o 
  -1   3   0     1493.05     1568.95     45.87 o 
   0   3   0   282406.34   295215.53   3748.96 o 
   1   3   0       39.44       78.23     25.89 o 
   2   3   0    19313.69    20108.54    179.88 o 
   3   3   0       57.14       59.93     28.50 o 
   4   3   0    67019.18    69788.64    441.17 o 
   5   3   0      140.83      162.03     40.00 o 
   6   3   0    38983.75    36769.87    361.25 o 
   7   3   0        1.69      147.33     48.93 o 
   8   3   0     5718.07     6058.98    172.35 o 
   9   3   0       78.34      121.48     82.50 o 
  10   3   0     3429.12     3391.75    153.00 o 
  11   3   0        0.36      158.81     84.59 o 
  12   3   0     1944.83     1728.42    140.96 o 
 -11   4   0        8.64       80.61     90.40 o 
 -10   4   0     3187.97     3057.91    155.94 o 
  -9   4   0       70.89       25.99     89.16 o 
  -8   4   0     5377.14     5054.53    172.53 o 
  -7   4   0       35.37        6.60     63.47 o 
  -6   4   0     2580.24     2332.92    104.73 o 
  -5   4   0        2.62       49.99     45.53 o 
  -4   4   0    17305.88    17230.54    217.58 o 
  -3   4   0      564.44      534.63     46.26 o 
  -2   4   0    24924.78    23009.75    227.40 o 
  -1   4   0      191.87      176.25     35.14 o 
   0   4   0     1694.96     1381.62     68.14 o 
   1   4   0       15.90       42.25     29.52 o 
   2   4   0    16939.61    16347.08     35.62 o 
   3   4   0     1098.04      901.16     52.13 o 
   4   4   0     8817.71     8371.93    139.74 o 
   5   4   0       23.53       24.45     39.93 o 
   6   4   0     1366.52     1277.95     75.42 o 
   7   4   0        2.03       18.25     60.49 o 
   8   4   0       50.53       71.49     67.78 o 
   9   4   0      204.02      281.26     75.89 o 
  10   4   0       13.77       95.29     83.31 o 
  11   4   0       32.18       89.00     89.00 o 
  12   4   0     1048.19     1090.41    121.66 o 
 -11   5   0        2.87       95.93     95.93 o 
 -10   5   0       62.04       86.38     90.14 o 
  -9   5   0       77.69      107.31     77.43 o 
  -8   5   0      607.81      699.99     93.63 o 
  -7   5   0        1.17       39.59     73.66 o 
  -6   5   0      273.00      150.49     67.73 o 
  -5   5   0      172.31      256.35     58.92 o 
  -4   5   0      667.17      808.51     64.50 o 
  -3   5   0      241.18      268.26     46.47 o 
  -2   5   0      639.18      593.13     49.10 o 
  -1   5   0      139.83      344.90     53.85 o 
   0   5   0      343.04      303.46     84.46 o 
   1   5   0      930.58      895.18     59.27 o 
   2   5   0        5.69       15.19     38.22 o 
   3   5   0       58.09       71.31     36.40 o 
   4   5   0     9408.98     9843.02    163.04 o 
   5   5   0        0.92        4.94     43.54 o 
   6   5   0      439.23      461.78     62.44 o 
   7   5   0      618.66      476.88     58.66 o 
   8   5   0     1162.51     1256.21    103.91 o 
   9   5   0        3.94       40.97     72.33 o 
  10   5   0      343.76      301.83     93.25 o 
  11   5   0       51.81      237.78     79.56 o 
  12   5   0       75.41      257.59     83.66 o 
 -10   6   0       12.20       28.49     90.71 o 
  -9   6   0        9.57       63.82     72.68 o 
  -8   6   0      357.38      455.64     86.09 o 
  -7   6   0       14.88       27.12     69.03 o 
  -6   6   0      129.59       88.78     69.22 o 
  -5   6   0      232.59      127.30     61.09 o 
  -4   6   0      475.88      534.21     68.97 o 
  -3   6   0       65.53       16.42     51.39 o 
  -2   6   0     9719.75     9481.17    175.78 o 
  -1   6   0     1098.90      993.52     80.13 o 
   0   6   0    28164.88    27348.68   2173.49 o 
   1   6   0      108.91       75.35     48.83 o 
   2   6   0     3839.59     3720.31    107.15 o 
   3   6   0       82.36       98.74     46.34 o 
   4   6   0    25526.18    26914.49    297.44 o 
   5   6   0      365.01      316.94     62.50 o 
   6   6   0     9630.17     9467.06    196.09 o 
   7   6   0       73.29       23.73     71.67 o 
   8   6   0     2373.31     2411.88    118.78 o 
   9   6   0       25.38       90.04     69.34 o 
  10   6   0     3794.73     3823.02    166.30 o 
  11   6   0       20.97       45.18     80.98 o 
  -9   7   0        6.24       64.58     81.16 o 
  -8   7   0      758.93      746.22    104.41 o 
  -7   7   0       28.00       79.89     79.89 o 
  -6   7   0     1528.63     1508.68    108.95 o 
  -5   7   0       85.52       29.59     70.09 o 
  -4   7   0     6382.71     5760.99    170.40 o 
  -3   7   0      159.74       28.34     65.60 o 
  -2   7   0     4815.99     4336.86    145.01 o 
  -1   7   0      287.26      188.38     72.16 o 
   0   7   0     3210.74     2650.99    124.59 o 
   1   7   0      134.31      224.24     62.60 o 
   2   7   0    10158.92    10540.95    195.51 o 
   3   7   0      397.09      345.48     61.48 o 
   4   7   0     2017.74     1968.69     93.67 o 
   5   7   0      125.53      151.17     56.21 o 
   6   7   0       99.36       75.09     65.45 o 
   7   7   0       54.51        7.17     66.43 o 
   8   7   0     1108.37     1183.55     98.43 o 
   9   7   0       90.59      124.06     79.07 o 
  10   7   0       13.11       90.85     90.85 o 
  11   7   0        9.95       78.09     78.86 o 
  -9   8   0        9.45       82.32     83.12 o 
  -8   8   0        0.35       54.25     77.70 o 
  -7   8   0       30.93       83.84     77.35 o 
  -6   8   0      194.23       59.92     81.54 o 
  -5   8   0       14.60       99.45     69.41 o 
  -4   8   0      309.48      161.87     83.88 o 
  -3   8   0       61.60      355.37     77.92 o 
  -2   8   0      220.00      226.42     79.28 o 
  -1   8   0      511.33      405.61     85.57 o 
   0   8   0       57.68       39.83     51.34 o 
   1   8   0      143.47      152.63     78.13 o 
   2   8   0      637.44      600.50     77.09 o 
   3   8   0      130.98      155.02     62.61 o 
   4   8   0     2129.80     2341.45    108.82 o 
   5   8   0      145.41      106.21     68.27 o 
   6   8   0       33.08       34.92     69.38 o 
   7   8   0      290.62      250.50     80.91 o 
   8   8   0       50.21       43.45     73.16 o 
   9   8   0       14.51      107.36     73.97 o 
  10   8   0      306.88      382.38     84.50 o 
  -8   9   0        0.11       85.90     79.53 o 
  -7   9   0        8.35        4.36     78.96 o 
  -6   9   0      360.21      256.27     91.90 o 
  -5   9   0       48.70       63.13     80.80 o 
  -4   9   0       13.56       34.71     76.14 o 
  -3   9   0      108.42       97.01     85.15 o 
  -2   9   0      344.96      239.51    101.86 o 
  -1   9   0      102.78       89.93     87.28 o 
   0   9   0     1175.58     1061.00    203.86 o 
   1   9   0       42.95      140.00     71.18 o 
   2   9   0      315.67      403.88     75.32 o 
   3   9   0      255.83      338.38     70.95 o 
   4   9   0     2791.35     2894.92    126.99 o 
   5   9   0       49.57      107.76     65.74 o 
   6   9   0      648.55      742.50     86.02 o 
   7   9   0       52.06       46.40     70.89 o 
   8   9   0      551.76      536.08     84.54 o 
   9   9   0       12.96       24.29     73.66 o 
  10   9   0      983.12      832.55     95.46 o 
  -6  10   0      226.23       14.16     95.17 o 
  -5  10   0       37.80      176.44     86.79 o 
  -4  10   0      644.83      718.29    105.30 o 
  -3  10   0        2.40       58.28     97.51 o 
  -2  10   0      567.20      547.64    111.53 o 
  -1  10   0       32.90       67.74     95.61 o 
   0  10   0     1007.52      931.32    200.79 o 
   1  10   0      120.01       90.60     82.04 o 
   2  10   0     1454.41     1428.14    112.61 o 
   3  10   0        1.39       15.71     72.37 o 
   4  10   0      311.41      346.20     78.54 o 
   5  10   0       38.23       45.72     71.61 o 
   6  10   0      438.92      431.85     86.28 o 
   7  10   0       85.27      128.96     73.18 o 
   8  10   0      444.44      537.15     86.23 o 
   9  10   0        0.16       46.95     73.34 o 
  -5  11   0        0.42       52.86     81.02 o 
  -4  11   0        8.51       53.88     91.05 o 
  -3  11   0        2.55      136.45     95.00 o 
  -2  11   0      349.92      120.64    100.99 o 
  -1  11   0      177.83       11.18     88.28 o 
   0  11   0        1.28      106.09     62.56 o 
   1  11   0        0.30       14.36     86.11 o 
   2  11   0       58.06        8.69     80.08 o 
   3  11   0        9.39        4.02     75.30 o 
   4  11   0      151.19      222.00     79.17 o 
   5  11   0       99.26      171.82     70.63 o 
   6  11   0        0.70       34.94     70.63 o 
   7  11   0       21.91       74.52     74.52 o 
  -3  12   0       12.50      122.04     92.71 o 
  -2  12   0        1.04        0.00     92.14 o 
  -1  12   0        1.15       49.42     89.38 o 
   0  12   0       39.12       66.93     66.93 o 
   1  12   0        0.02       63.72     82.41 o 
   2  12   0        1.46       98.24     80.34 o 
   3  12   0       58.25       16.91     76.50 o 
   4  12   0       74.90        7.88     71.33 o 
   5  12   0        0.03       19.34     69.98 o 
   6  12   0       17.12       67.36     69.32 o 
   1  13   0        9.11       70.95     79.21 o 
   2  13   0       60.79      112.92     80.44 o 
  -5 -12   1       10.97       77.45     75.93 o 
  -4 -12   1        3.80       26.49     82.25 o 
  -3 -12   1        2.05       91.66     91.66 o 
  -2 -12   1        0.42       53.79     98.85 o 
  -1 -12   1       10.36        5.59    104.33 o 
   0 -12   1       12.73       94.80     78.02 o 
   1 -12   1       10.06      125.45    125.45 o 
   2 -12   1       10.70       54.99    118.53 o 
  -7 -11   1      142.57      291.61     89.22 o 
  -6 -11   1       23.51       17.75     88.77 o 
  -5 -11   1      322.76      268.81     91.90 o 
  -4 -11   1        4.33       30.95     82.11 o 
  -3 -11   1      361.07      412.86    105.34 o 
  -2 -11   1       50.53      257.72     94.31 o 
  -1 -11   1      111.73       15.60    106.37 o 
   0 -11   1        3.49       25.96     80.25 o 
   1 -11   1      975.54      806.89    148.35 o 
   2 -11   1       75.87      196.56    111.38 o 
   3 -11   1      102.20      135.81     70.90 o 
   4 -11   1       19.37       42.50     42.50 o 
   5 -11   1       32.90       30.76     40.79 o 
  -8 -10   1       27.80       23.22     84.45 o 
  -7 -10   1      275.14      280.45     96.88 o 
  -6 -10   1       25.38       43.83     85.83 o 
  -5 -10   1        0.08       51.59     74.57 o 
  -4 -10   1      101.32       38.16     90.79 o 
  -3 -10   1      138.22       42.63     85.27 o 
  -2 -10   1       33.08       71.16     88.16 o 
  -1 -10   1        8.59       14.58     89.21 o 
   0 -10   1        0.50       72.87     72.87 o 
   1 -10   1      136.18       55.50    119.06 o 
   2 -10   1      145.42      139.82    100.44 o 
   3 -10   1       54.14       85.63     53.67 o 
   4 -10   1       25.95       59.59     45.23 o 
   5 -10   1       63.74       17.69     54.77 o 
   6 -10   1        0.45        9.33     49.49 o 
  -9  -9   1       58.75       67.37     91.91 o 
  -8  -9   1        4.17       98.14     98.14 o 
  -7  -9   1      327.65       44.77     85.68 o 
  -6  -9   1       78.12       85.66     85.66 o 
  -5  -9   1      357.94      545.84     88.99 o 
  -4  -9   1        7.86       23.67     77.04 o 
  -3  -9   1        4.58        7.75     74.92 o 
  -2  -9   1       12.23       77.97     77.97 o 
  -1  -9   1      134.88      253.95     92.72 o 
   0  -9   1      255.71      361.36     70.96 o 
   1  -9   1       22.69        0.00    100.11 o 
   2  -9   1       11.92       57.27     87.12 o 
   3  -9   1       51.47       64.25     44.34 o 
   4  -9   1        4.19       36.96     52.34 o 
   5  -9   1       18.30       70.28     54.86 o 
   6  -9   1      149.28      115.33     60.38 o 
   7  -9   1        3.09        7.16     62.47 o 
 -10  -8   1        6.42      172.61     91.63 o 
  -9  -8   1       33.63       24.44     90.93 o 
  -8  -8   1        0.77       64.92     86.57 o 
  -7  -8   1      788.66      720.12     84.01 o 
  -6  -8   1      285.58      321.70     82.60 o 
  -5  -8   1     1759.95     1923.63    110.04 o 
  -4  -8   1       45.98      134.67     71.96 o 
  -3  -8   1     1124.98     1220.31     99.72 o 
  -2  -8   1      344.98      442.53     82.66 o 
  -1  -8   1     1505.82     1657.24    114.60 o 
   0  -8   1       45.92        2.26     61.00 o 
   1  -8   1     8895.96     7517.88    247.82 o 
   2  -8   1       85.26       95.62     67.04 o 
   3  -8   1      682.20      537.53     54.67 o 
   4  -8   1      230.99      159.85     52.26 o 
   5  -8   1      679.78      521.85     73.32 o 
   6  -8   1        0.55        3.49     59.65 o 
   7  -8   1      339.97      323.01     74.80 o 
   8  -8   1        4.62      230.43     64.40 o 
 -11  -7   1      118.83       58.70    102.84 o 
 -10  -7   1        9.11       46.84     93.68 o 
  -9  -7   1     1238.39     1044.97     92.14 o 
  -8  -7   1      294.61       80.31     80.31 o 
  -7  -7   1     2879.05     2261.32     71.23 o 
  -6  -7   1       15.83      111.60     66.86 o 
  -5  -7   1       74.46       17.18     69.76 o 
  -4  -7   1      210.59      257.56     68.79 o 
  -3  -7   1      326.59      445.20     66.79 o 
  -2  -7   1       14.20      194.99     52.70 o 
  -1  -7   1     1227.60     1327.90     92.67 o 
   0  -7   1      132.17      139.39     52.74 o 
   1  -7   1      885.23      686.21     97.53 o 
   2  -7   1      880.68      682.07     61.57 o 
   3  -7   1       86.30       30.50     48.98 o 
   4  -7   1       25.31        0.00     54.65 o 
   5  -7   1       54.07       31.65     56.87 o 
   6  -7   1       62.74       31.21     66.28 o 
   7  -7   1      503.84      411.92     78.58 o 
   8  -7   1      185.98      116.32     77.29 o 
   9  -7   1      140.08      156.77     78.77 o 
 -11  -6   1        0.31       76.78    103.73 o 
 -10  -6   1      278.49      229.61    112.93 o 
  -9  -6   1      320.18      259.54    104.15 o 
  -8  -6   1       36.20       82.74     82.74 o 
  -7  -6   1     3136.31     3580.31    147.77 o 
  -6  -6   1       26.64       95.71     66.31 o 
  -5  -6   1      873.29      929.94     79.61 o 
  -4  -6   1      104.91      130.97     60.10 o 
  -3  -6   1      958.41     1145.68     75.72 o 
  -2  -6   1      757.26      798.63     67.88 o 
  -1  -6   1     5474.94     5992.43    137.11 o 
   0  -6   1      713.45      629.33     80.80 o 
   1  -6   1      496.30      461.89     78.57 o 
   2  -6   1        3.07       14.83     32.91 o 
   3  -6   1      145.17      196.35     48.31 o 
   4  -6   1      534.91      381.03     66.29 o 
   5  -6   1     2526.81     2396.78    109.36 o 
   6  -6   1      612.18      618.48     78.41 o 
   7  -6   1      126.45      141.53     73.74 o 
   8  -6   1        6.18       40.71     77.85 o 
   9  -6   1      289.50      300.45     81.09 o 
  10  -6   1        0.17       79.71     79.71 o 
 -12  -5   1       62.81      423.27    100.22 o 
 -11  -5   1      225.49       28.16    112.67 o 
 -10  -5   1       67.46       20.87     98.17 o 
  -9  -5   1      333.60      649.56     98.92 o 
  -8  -5   1      133.96      216.01     79.38 o 
  -7  -5   1     2117.00     2460.27    119.20 o 
  -6  -5   1      578.13      622.64     72.07 o 
  -5  -5   1      624.26      517.40     62.57 o 
  -4  -5   1     1102.34     1339.91     72.39 o 
  -3  -5   1      214.40      395.32     51.35 o 
  -2  -5   1      224.11      244.22     42.01 o 
  -1  -5   1     8832.88     9768.43    151.27 o 
   0  -5   1      328.87      339.85     35.99 o 
   1  -5   1    32673.82    30517.73    386.02 o 
   2  -5   1       97.90      107.01     34.46 o 
   3  -5   1      869.40      923.69     57.30 o 
   4  -5   1      388.64      499.40     55.29 o 
   5  -5   1     6933.96     6772.63    157.05 o 
   6  -5   1      125.90       70.76     66.40 o 
   7  -5   1     2798.10     2940.12    124.51 o 
   8  -5   1        0.14      217.02     65.44 o 
   9  -5   1      282.65      300.15     81.43 o 
  10  -5   1        1.78       81.48     82.78 o 
 -12  -4   1       44.37       94.98    101.38 o 
 -11  -4   1      559.04      667.85    117.29 o 
 -10  -4   1       51.44       72.61    102.47 o 
  -9  -4   1     7852.54     8731.86    242.55 o 
  -8  -4   1      329.18      315.73     85.74 o 
  -7  -4   1     7034.06     7591.67    185.36 o 
  -6  -4   1      253.47      271.31     58.06 o 
  -5  -4   1     2265.08     2408.60     94.12 o 
  -4  -4   1        8.42        8.06     37.29 o 
  -3  -4   1    17547.76    18989.64    207.53 o 
  -2  -4   1       42.26      120.65     33.65 o 
  -1  -4   1     8147.53     8845.18    124.87 o 
   0  -4   1      993.95     1038.70     67.52 o 
   1  -4   1     1150.93     1094.61     67.95 o 
   2  -4   1      676.56      784.39     52.69 o 
   3  -4   1     2307.89     2431.43     78.23 o 
   4  -4   1       18.45       43.43     43.43 o 
   5  -4   1        1.54       51.85     49.38 o 
   6  -4   1      560.44      649.89     70.41 o 
   7  -4   1     2120.61     1913.42    112.25 o 
   8  -4   1      298.09      267.88     76.39 o 
   9  -4   1       26.44      121.47     69.91 o 
  10  -4   1        0.70       55.37     85.86 o 
  11  -4   1      140.98       98.50     84.86 o 
 -12  -3   1       21.53       34.93    114.46 o 
 -11  -3   1      547.06      484.09    130.33 o 
 -10  -3   1      142.24       25.90     98.76 o 
  -9  -3   1      905.91     1021.37    116.85 o 
  -8  -3   1       73.97      123.97     68.75 o 
  -7  -3   1     3700.13     4029.29    133.43 o 
  -6  -3   1       58.16       56.61     51.70 o 
  -5  -3   1        8.71       17.74     40.19 o 
  -4  -3   1       36.43      149.38     42.25 o 
  -3  -3   1    12308.25    12285.97    151.35 o 
  -2  -3   1     2830.24     2666.55     64.12 o 
  -1  -3   1    17751.26    18857.77    167.92 o 
   0  -3   1      259.35      238.53     18.83 o 
   1  -3   1      369.57      388.32     43.15 o 
   2  -3   1       94.28      111.83     29.09 o 
   3  -3   1    10759.59    10346.78    146.41 o 
   4  -3   1     3624.96     3123.91     90.97 o 
   5  -3   1    21676.25    22350.91    262.39 o 
   6  -3   1      638.07      528.27     72.04 o 
   7  -3   1      539.57      444.73     76.85 o 
   8  -3   1        2.00       68.84     72.02 o 
   9  -3   1        7.61       64.59     82.30 o 
  10  -3   1       63.10      116.11     87.71 o 
  11  -3   1      609.74      550.96    109.55 o 
 -12  -2   1        5.81       85.96    103.05 o 
 -11  -2   1     2866.03     2889.37    175.35 o 
 -10  -2   1       19.15      208.51     82.34 o 
  -9  -2   1     1129.00     1548.90    115.69 o 
  -8  -2   1      249.72      270.24     71.83 o 
  -7  -2   1      862.03      935.13     82.39 o 
  -6  -2   1       53.90      107.70     45.60 o 
  -5  -2   1     8659.27     9298.26    152.69 o 
  -4  -2   1     2446.59     2362.52     70.13 o 
  -3  -2   1     1314.65     1359.76     50.03 o 
  -2  -2   1       19.94       60.05     21.48 o 
  -1  -2   1    12553.01    14608.51    128.46 o 
   0  -2   1       27.30       56.80     12.85 o 
   1  -2   1    32186.35    36654.96    302.16 o 
   2  -2   1      776.01      701.40     38.56 o 
   3  -2   1       10.71       44.54     26.42 o 
   4  -2   1      141.85      163.84     37.61 o 
   5  -2   1    24096.41    25309.65    272.16 o 
   6  -2   1      136.78        0.00     51.17 o 
   7  -2   1     3361.36     3370.81    125.67 o 
   8  -2   1        9.62       22.39     68.27 o 
   9  -2   1      478.09      276.25     89.55 o 
  10  -2   1       63.12       87.08     87.08 o 
  11  -2   1     2113.75     1873.66    137.26 o 
  12  -2   1       48.45       49.01     97.15 o 
 -12  -1   1        3.11      146.28     96.82 o 
 -11  -1   1     1384.19     1568.08    136.20 o 
 -10  -1   1       63.20      164.41     81.91 o 
  -9  -1   1    10498.30    11100.79    256.00 o 
  -8  -1   1       20.24       10.92     67.78 o 
  -7  -1   1     3965.59     4191.71    130.36 o 
  -6  -1   1       62.00       56.47     45.06 o 
  -5  -1   1    16375.14    16315.20    202.17 o 
  -4  -1   1       21.06        3.12     30.57 o 
  -3  -1   1    62961.64    57117.99   1460.82 o 
  -2  -1   1       18.54       25.22     15.95 o 
  -1  -1   1    13987.58    13450.70     17.02 o 
   0  -1   1      536.78      563.90     31.36 o 
   1  -1   1     2237.88     2172.48     56.76 o 
   2  -1   1       13.69       58.28     19.63 o 
   3  -1   1    26466.32    26589.54     35.67 o 
   4  -1   1      175.65      170.27     32.46 o 
   5  -1   1       30.66       40.05     41.64 o 
   6  -1   1      315.21      311.79     57.78 o 
   7  -1   1      676.69      696.01     71.72 o 
   8  -1   1       48.38       79.97     61.52 o 
   9  -1   1     1034.33     1128.66    104.13 o 
  10  -1   1        1.39       60.34     81.88 o 
  11  -1   1      410.30      633.09     97.67 o 
  12  -1   1       46.58       69.59     84.06 o 
 -12   0   1        0.94       60.76    105.03 o 
 -11   0   1     1260.62     1378.95    131.12 o 
 -10   0   1       16.93      133.11     78.51 o 
  -9   0   1      354.88      500.26     97.88 o 
  -8   0   1        3.40       84.98     61.91 o 
  -7   0   1       80.16       79.63     57.11 o 
  -6   0   1        7.09       21.87     41.07 o 
  -5   0   1     1464.36     1279.61     60.41 o 
  -4   0   1      968.45      948.90     49.10 o 
  -3   0   1    30428.53    29114.24    223.25 o 
  -2   0   1     1117.25     1074.18     33.78 o 
  -1   0   1      325.61      382.69     17.39 o 
   0   0   1     1299.65     1132.89     13.38 o 
   1   0   1      234.95      215.60     21.65 o 
   2   0   1      913.69      853.72     34.18 o 
   3   0   1    49860.50    51679.27    339.14 o 
   4   0   1     4202.35     4445.64     91.64 o 
   5   0   1    38575.01    38940.30    337.99 o 
   6   0   1      415.63      595.62     63.78 o 
   7   0   1     1150.05     1161.71     84.60 o 
   8   0   1      220.87      328.17     70.07 o 
   9   0   1     3554.96     4208.33    161.65 o 
  10   0   1      120.75      175.93     83.83 o 
  11   0   1     2253.12     2426.97    146.70 o 
  12   0   1       24.14      131.41     84.18 o 
 -12   1   1        1.20       98.50    102.00 o 
 -11   1   1     3825.04     4036.17    184.13 o 
 -10   1   1        0.34      104.06     80.13 o 
  -9   1   1      329.62      445.03     86.98 o 
  -8   1   1        1.79       45.97     65.34 o 
  -7   1   1     1095.22     1114.17     76.14 o 
  -6   1   1       67.51       48.68     44.44 o 
  -5   1   1    36984.68    37998.32    325.64 o 
  -4   1   1     1358.27     1492.73     58.57 o 
  -3   1   1     3337.71     3445.32     70.63 o 
  -2   1   1      379.73      419.98     25.45 o 
  -1   1   1       79.16      103.05     13.82 o 
   0   1   1      981.53     1182.89     31.00 o 
   1   1   1      224.70      303.91     22.61 o 
   2   1   1      573.44      582.95     30.90 o 
   3   1   1      309.37      384.66     32.65 o 
   4   1   1      633.95      651.57     45.21 o 
   5   1   1    15732.32    15059.09    195.32 o 
   6   1   1        2.18       78.00     41.52 o 
   7   1   1       11.61       11.97     56.43 o 
   8   1   1       18.65      168.78     59.90 o 
   9   1   1      654.41      701.13     96.37 o 
  10   1   1      162.20      162.44     84.02 o 
  11   1   1     3371.60     3467.63    171.99 o 
  12   1   1       29.30       25.29     96.89 o 
 -12   2   1        0.08       53.90     93.86 o 
 -11   2   1      970.47     1403.66    117.98 o 
 -10   2   1        2.61       80.93     86.36 o 
  -9   2   1     2388.55     2641.17    136.45 o 
  -8   2   1        3.21       21.87     65.60 o 
  -7   2   1      502.00      630.35     67.52 o 
  -6   2   1       58.49      131.08     49.68 o 
  -5   2   1    24694.15    25115.46    264.99 o 
  -4   2   1      544.35      631.05     46.99 o 
  -3   2   1    33481.07    32850.53    261.31 o 
  -2   2   1       16.36       34.02     19.66 o 
  -1   2   1     9168.13     9348.91     90.13 o 
   0   2   1        4.07        9.57     10.91 o 
   1   2   1    26042.41    24911.03    210.33 o 
   2   2   1       33.01       57.79     22.33 o 
   3   2   1    30579.40    29470.83    244.57 o 
   4   2   1       11.14        0.00     28.52 o 
   5   2   1      181.39      224.04     46.72 o 
   6   2   1      124.07      113.49     50.51 o 
   7   2   1     2723.20     2789.13    112.47 o 
   8   2   1        3.91        3.49     67.33 o 
   9   2   1     3633.64     3676.49    152.90 o 
  10   2   1       10.50      140.16     81.05 o 
  11   2   1      498.03      598.36    106.04 o 
  12   2   1        1.42      117.71     88.40 o 
 -11   3   1      637.73      703.84    112.44 o 
 -10   3   1       17.17       96.14     89.81 o 
  -9   3   1      256.00      341.55     82.68 o 
  -8   3   1       28.23       41.64     73.54 o 
  -7   3   1     4147.70     4470.51    140.06 o 
  -6   3   1      351.10      402.97     59.16 o 
  -5   3   1     1198.20     1214.73     70.79 o 
  -4   3   1      329.07      412.97     45.59 o 
  -3   3   1     9416.45     9633.62    142.23 o 
  -2   3   1      408.05      365.20     34.44 o 
  -1   3   1    18488.55    20124.88    164.92 o 
   0   3   1     5207.69     5122.68     96.75 o 
   1   3   1     1412.23     1359.90     53.40 o 
   2   3   1      141.11      156.27     36.96 o 
   3   3   1    36333.52    37354.76    296.82 o 
   4   3   1     1798.00     1740.10     65.56 o 
   5   3   1    12988.99    12990.18    186.61 o 
   6   3   1      650.86      571.58     63.76 o 
   7   3   1     2285.10     2556.19    107.70 o 
   8   3   1      191.65      186.31     76.03 o 
   9   3   1     8161.31     9283.93    229.47 o 
  10   3   1       31.79       70.70     86.97 o 
  11   3   1     1622.68     1570.95    133.31 o 
  12   3   1       80.37       35.80     96.44 o 
 -11   4   1      974.68     1080.01    118.56 o 
 -10   4   1       20.77        9.70     89.37 o 
  -9   4   1        1.88       17.93     81.77 o 
  -8   4   1       97.17       35.84     74.35 o 
  -7   4   1     3993.71     4148.03    140.54 o 
  -6   4   1       14.86       58.52     58.52 o 
  -5   4   1    20784.48    21350.62    272.54 o 
  -4   4   1     1054.05      911.57     63.42 o 
  -3   4   1     1768.22     1700.79     70.27 o 
  -2   4   1     1825.29     1802.52     59.52 o 
  -1   4   1    14898.00    14257.52    163.47 o 
   0   4   1      109.64      102.61     25.19 o 
   1   4   1    14675.12    13530.86    183.70 o 
   2   4   1     1075.06      986.39     54.66 o 
   3   4   1      708.91      734.98     46.63 o 
   4   4   1     1938.26     1922.60     76.05 o 
   5   4   1        1.48       40.88     40.88 o 
   6   4   1        6.76       57.20     48.57 o 
   7   4   1     2643.65     2869.15    116.30 o 
   8   4   1       11.60      103.07     63.93 o 
   9   4   1      412.61      412.86     94.21 o 
  10   4   1       13.06        9.36     85.89 o 
  11   4   1      858.40      744.50     94.24 o 
  12   4   1       23.70       61.13     90.06 o 
 -11   5   1       96.59       81.22     98.82 o 
 -10   5   1        9.01       84.08     91.41 o 
  -9   5   1        1.94       36.92     84.62 o 
  -8   5   1       15.18       33.73     72.21 o 
  -7   5   1       22.57        7.49     76.07 o 
  -6   5   1      431.06      322.86     73.50 o 
  -5   5   1     7070.20     7528.76    172.35 o 
  -4   5   1      662.00      738.55     69.73 o 
  -3   5   1     2304.66     2465.76     89.70 o 
  -2   5   1        4.70       84.68     35.72 o 
  -1   5   1     3198.78     3252.48     93.35 o 
   0   5   1      233.89      342.74     35.69 o 
   1   5   1    17842.13    16504.99    226.62 o 
   2   5   1      572.96      581.67     53.28 o 
   3   5   1     4539.24     4432.60    112.00 o 
   4   5   1      544.26      364.13     53.90 o 
   5   5   1       60.70       45.95     45.95 o 
   6   5   1       91.43       55.82     55.82 o 
   7   5   1     7909.88     7729.66    187.41 o 
   8   5   1       15.29      179.81     55.86 o 
   9   5   1     1884.47     1977.06    124.46 o 
  10   5   1      192.00      214.02     85.61 o 
  11   5   1       69.95       28.76     96.37 o 
  12   5   1       38.31        9.61     90.80 o 
 -10   6   1        5.95       44.78     98.33 o 
  -9   6   1      843.08     1018.32    112.10 o 
  -8   6   1      124.76       62.47     84.15 o 
  -7   6   1     2210.61     2238.31    126.57 o 
  -6   6   1      123.13       53.10     75.00 o 
  -5   6   1      350.14      349.52     77.86 o 
  -4   6   1        6.08       24.54     57.46 o 
  -3   6   1        6.49       18.42     48.96 o 
  -2   6   1      771.63      728.07     66.53 o 
  -1   6   1    14660.81    15078.14    220.22 o 
   0   6   1     2199.28     1946.52    119.26 o 
   1   6   1      737.38      782.40     69.45 o 
   2   6   1       77.37       24.16     48.95 o 
   3   6   1     3730.53     3507.95    112.91 o 
   4   6   1     1059.06     1016.42     72.80 o 
   5   6   1      438.60      673.99     62.24 o 
   6   6   1      384.84      355.75     65.59 o 
   7   6   1     1831.53     1962.06    109.12 o 
   8   6   1        8.52      115.49     66.73 o 
   9   6   1     2985.10     3242.20    149.99 o 
  10   6   1       37.52       85.35     79.60 o 
  11   6   1      306.56      376.09     90.80 o 
 -10   7   1       40.62       63.73     88.53 o 
  -9   7   1        7.81       92.17     92.17 o 
  -8   7   1        9.16      126.26     84.84 o 
  -7   7   1     1371.48     1294.16    113.81 o 
  -6   7   1        4.16       25.11     76.97 o 
  -5   7   1     2967.65     3028.86    142.43 o 
  -4   7   1      761.51      694.29     84.28 o 
  -3   7   1      698.38      523.13     82.85 o 
  -2   7   1      484.21      395.40     72.81 o 
  -1   7   1    10185.59     9438.38    199.29 o 
   0   7   1        2.15       67.10     67.10 o 
   1   7   1     5020.22     4519.58    149.23 o 
   2   7   1     1387.72     1331.90     92.71 o 
   3   7   1     1332.59     1267.58     83.62 o 
   4   7   1      784.97      748.94     76.04 o 
   5   7   1     3001.87     3034.29    119.85 o 
   6   7   1       41.69      132.20     61.49 o 
   7   7   1     1722.30     1770.16    104.81 o 
   8   7   1       88.02       77.28     77.28 o 
   9   7   1        6.88        8.54     80.69 o 
  10   7   1        2.50       21.95     81.95 o 
  11   7   1       18.62      103.05     74.84 o 
  -9   8   1       88.62       92.48     87.71 o 
  -8   8   1        0.08      120.95     86.32 o 
  -7   8   1        0.67        4.58     88.47 o 
  -6   8   1      332.80      173.14     95.18 o 
  -5   8   1      214.30      270.79     85.28 o 
  -4   8   1       79.69      137.08     74.82 o 
  -3   8   1       21.23       99.97     68.80 o 
  -2   8   1       36.49       36.35     68.03 o 
  -1   8   1      692.87      652.65     92.05 o 
   0   8   1      565.90      543.16     92.98 o 
   1   8   1     1843.13     1843.74    113.33 o 
   2   8   1      112.94       98.63     71.16 o 
   3   8   1        2.31       24.02     62.33 o 
   4   8   1      342.61      393.61     75.81 o 
   5   8   1      263.14      314.61     68.37 o 
   6   8   1       47.85       47.23     70.59 o 
   7   8   1     2910.33     3177.47    138.00 o 
   8   8   1        0.03       73.21     76.00 o 
   9   8   1      240.58      293.29     84.88 o 
  10   8   1      207.82      212.61     85.05 o 
  -8   9   1       47.45       43.96     84.40 o 
  -7   9   1      190.95      231.57     96.48 o 
  -6   9   1        0.20       72.72     87.67 o 
  -5   9   1      113.68      111.62     85.98 o 
  -4   9   1        8.60       68.59     84.00 o 
  -3   9   1      460.64      542.07     98.95 o 
  -2   9   1      346.51      335.39     95.06 o 
  -1   9   1     3520.00     3452.14    150.03 o 
   0   9   1      173.97       72.36     61.44 o 
   1   9   1       26.92      101.86     85.32 o 
   2   9   1       24.83       12.17     73.65 o 
   3   9   1       60.97       62.10     72.72 o 
   4   9   1      485.42      469.16     82.30 o 
   5   9   1       27.38       94.78     61.53 o 
   6   9   1       12.57       73.75     72.80 o 
   7   9   1      265.87      328.21     77.71 o 
   8   9   1       42.41       20.46     76.59 o 
   9   9   1      122.14      113.37     84.42 o 
  10   9   1       62.38        4.10     77.78 o 
  -7  10   1       86.39      159.22     88.90 o 
  -6  10   1       12.38       25.00     88.48 o 
  -5  10   1      149.43       73.36     87.92 o 
  -4  10   1      141.22      135.21     91.67 o 
  -3  10   1      122.93      192.88     96.99 o 
  -2  10   1        8.62       19.29     87.14 o 
  -1  10   1     1513.57     1375.87    119.12 o 
   0  10   1        2.43       24.68     63.50 o 
   1  10   1      412.34      461.94    102.02 o 
   2  10   1      425.03      452.01     97.78 o 
   3  10   1      705.89      718.59     97.10 o 
   4  10   1       27.43      126.39     73.44 o 
   5  10   1     1098.76      995.55     98.56 o 
   6  10   1        0.66       56.27     72.35 o 
   7  10   1      251.12      371.18     82.62 o 
   8  10   1      109.92      270.87     75.06 o 
   9  10   1       59.42      109.63     73.45 o 
  -5  11   1       19.99       74.13     89.24 o 
  -4  11   1        0.30       49.21     89.24 o 
  -3  11   1       18.26       10.01     92.20 o 
  -2  11   1       95.84       56.43     97.36 o 
  -1  11   1       39.45       21.03     99.84 o 
   0  11   1      124.16       85.46     62.79 o 
   1  11   1        0.64       82.63     92.08 o 
   2  11   1        0.63       57.42     81.47 o 
   3  11   1       85.21       53.83     76.97 o 
   4  11   1       13.96      162.62     75.96 o 
   5  11   1       45.48       29.19     83.22 o 
   6  11   1       62.41       61.28     71.08 o 
   7  11   1      255.79      295.16     82.86 o 
   8  11   1        6.38       79.48     79.48 o 
  -4  12   1       10.97       10.09     89.48 o 
  -3  12   1       72.57      141.12     98.25 o 
  -2  12   1       28.71      152.16     93.40 o 
  -1  12   1      430.15      276.50    105.15 o 
   0  12   1        3.47       53.83     67.28 o 
   1  12   1        7.07       21.38     91.94 o 
   2  12   1        1.02       44.18     83.89 o 
   3  12   1      129.49      265.75     80.82 o 
   4  12   1       66.20      125.43     79.14 o 
   5  12   1       20.71       58.08     74.84 o 
   6  12   1        3.78       99.97     76.15 o 
  -1  13   1       70.10      111.43     88.22 o 
   0  13   1        2.67       69.81     69.81 o 
   1  13   1       12.06       46.47     90.15 o 
   2  13   1       20.69      134.93     80.43 o 
   3  13   1      113.54      102.92     81.85 o 
   4  13   1        1.59       33.50     79.03 o 
  -4 -12   2        5.17       15.40     69.30 o 
  -3 -12   2        5.42       70.27     78.23 o 
  -2 -12   2        5.88       52.05     76.46 o 
  -1 -12   2        0.79       81.84     81.84 o 
   0 -12   2        6.74       36.06     60.99 o 
   1 -12   2       10.79       48.79     96.62 o 
  -6 -11   2       46.03       64.39     81.03 o 
  -5 -11   2        2.36       99.22     74.98 o 
  -4 -11   2       75.40       55.01     76.01 o 
  -3 -11   2       19.08       55.00     73.33 o 
  -2 -11   2      201.17       99.29     89.69 o 
  -1 -11   2      170.82      238.85     84.89 o 
   0 -11   2      140.48      185.32     62.12 o 
   1 -11   2        0.15        5.17     99.77 o 
   2 -11   2       35.21       63.76    106.51 o 
   3 -11   2        0.01      124.32     72.31 o 
   4 -11   2       89.81       18.80     43.47 o 
  -8 -10   2      117.34       25.78     75.81 o 
  -7 -10   2        8.36       81.16     81.16 o 
  -6 -10   2       91.25      139.20     80.18 o 
  -5 -10   2        9.48       31.83     77.30 o 
  -4 -10   2      437.71      447.65     87.94 o 
  -3 -10   2      387.90      488.40     81.19 o 
  -2 -10   2      163.92      176.81     83.92 o 
  -1 -10   2        1.60       57.47     78.54 o 
   0 -10   2        7.59       57.40     57.40 o 
   1 -10   2        8.75       33.40     86.95 o 
   2 -10   2        5.24      110.18    110.18 o 
   3 -10   2       26.52        2.87     58.05 o 
   4 -10   2        9.31      143.35     51.53 o 
   5 -10   2        0.96       23.87     60.95 o 
   6 -10   2       31.46        6.96     62.02 o 
  -9  -9   2       51.39      122.41     83.50 o 
  -8  -9   2      288.86      212.48    100.07 o 
  -7  -9   2       47.57       84.73     78.61 o 
  -6  -9   2       55.81       88.40     76.02 o 
  -5  -9   2      170.20      137.22     82.15 o 
  -4  -9   2      167.88      214.69     75.41 o 
  -3  -9   2        1.90       45.59     68.61 o 
  -2  -9   2      356.15      461.94     80.47 o 
  -1  -9   2       36.21       48.51     70.96 o 
   0  -9   2       39.76       75.93     51.74 o 
   1  -9   2      124.90       73.48     78.62 o 
   2  -9   2       13.53        6.29    103.72 o 
   3  -9   2        3.38       38.23     48.81 o 
   4  -9   2       54.33       67.90     61.19 o 
   5  -9   2       12.45       46.78     63.86 o 
   6  -9   2       27.39      120.51     67.32 o 
   7  -9   2       41.41       30.95     71.20 o 
 -10  -8   2       65.74       81.38     91.56 o 
  -9  -8   2       46.51      116.26     80.80 o 
  -8  -8   2      105.89      132.93     86.61 o 
  -7  -8   2       38.26        4.22     71.70 o 
  -6  -8   2       29.16       74.93     74.93 o 
  -5  -8   2        0.81       28.81     73.43 o 
  -4  -8   2      214.26      181.00     68.16 o 
  -3  -8   2      625.53      761.73     82.70 o 
  -2  -8   2     2307.21     2413.83    110.99 o 
  -1  -8   2      987.47      919.03     84.96 o 
   0  -8   2      816.60      726.10     56.03 o 
   1  -8   2        5.26        3.33     68.88 o 
   2  -8   2      426.97      380.86    108.81 o 
   3  -8   2      143.55      144.87     57.12 o 
   4  -8   2     1590.81     1054.27     93.14 o 
   5  -8   2      431.10      150.54     76.32 o 
   6  -8   2      677.13      508.40     88.54 o 
   7  -8   2       13.88       28.76     71.49 o 
   8  -8   2       98.46      162.80     77.66 o 
 -10  -7   2     1732.10     2015.96    129.23 o 
  -9  -7   2      148.22      149.96     85.90 o 
  -8  -7   2      756.55      667.17     79.15 o 
  -7  -7   2        2.12       67.50     72.42 o 
  -6  -7   2     2269.25     2401.59    119.44 o 
  -5  -7   2      948.15      960.55     87.32 o 
  -4  -7   2     7739.01     8937.16    188.03 o 
  -3  -7   2     1825.57     1735.35     95.50 o 
  -2  -7   2     2577.45     2887.71    110.32 o 
  -1  -7   2       13.06       31.43     56.14 o 
   0  -7   2     1362.79     1489.40    141.01 o 
   1  -7   2      836.42      624.18     72.18 o 
   2  -7   2     1709.10     1715.17    103.84 o 
   3  -7   2      424.68      350.81     71.29 o 
   4  -7   2      291.72      243.55     70.64 o 
   5  -7   2        0.69        7.40     67.53 o 
   6  -7   2       29.14       58.14     74.63 o 
   7  -7   2        1.18       29.04     74.15 o 
   8  -7   2        9.20       30.27     76.32 o 
   9  -7   2       13.04       61.94     78.51 o 
 -11  -6   2        7.27       78.14     93.20 o 
 -10  -6   2      176.36      140.07     97.55 o 
  -9  -6   2       66.35      134.61     86.83 o 
  -8  -6   2       91.12       37.70     79.52 o 
  -7  -6   2      744.99      905.34     87.25 o 
  -6  -6   2       98.15       27.06     64.63 o 
  -5  -6   2      312.54      333.27     68.02 o 
  -4  -6   2     1575.30     1607.36     85.26 o 
  -3  -6   2        1.16       48.81     48.81 o 
  -2  -6   2      885.39      899.58     67.47 o 
  -1  -6   2      958.40      956.75     67.20 o 
   0  -6   2       11.17       56.96     33.01 o 
   1  -6   2      194.02      149.24     49.30 o 
   2  -6   2     1142.28     1198.91    108.60 o 
   3  -6   2      161.43      128.67     64.06 o 
   4  -6   2      662.50      636.60     78.05 o 
   5  -6   2      214.48      155.96     69.26 o 
   6  -6   2       97.59      113.57     66.66 o 
   7  -6   2       42.12       20.40     76.73 o 
   8  -6   2      164.28       66.31     90.76 o 
   9  -6   2       45.68       50.41     81.80 o 
  10  -6   2      128.33       27.69     88.68 o 
 -11  -5   2        0.54        5.03     90.14 o 
 -10  -5   2      153.14      220.32     94.58 o 
  -9  -5   2      270.34       49.99     82.23 o 
  -8  -5   2        9.76       77.43     77.43 o 
  -7  -5   2        0.33       14.15     67.60 o 
  -6  -5   2      919.25      838.17     83.93 o 
  -5  -5   2       83.92       62.42     55.49 o 
  -4  -5   2      665.07      685.22     60.05 o 
  -3  -5   2     4288.06     4384.15    110.92 o 
  -2  -5   2     8083.78     8444.83    145.40 o 
  -1  -5   2     1542.41     1453.84     67.53 o 
   0  -5   2       93.57      117.89     38.91 o 
   1  -5   2        0.30       34.95     34.95 o 
   2  -5   2     2831.96     2464.21    120.96 o 
   3  -5   2     1967.79     1892.14     98.69 o 
   4  -5   2     9474.93     8787.95    186.11 o 
   5  -5   2     1237.68     1179.02     93.39 o 
   6  -5   2     1736.25     1609.75    108.27 o 
   7  -5   2       15.47       20.14     71.25 o 
   8  -5   2      730.95      814.57     99.29 o 
   9  -5   2      138.62      176.93     82.43 o 
  10  -5   2      701.60      589.62    112.48 o 
 -12  -4   2     1083.33     1207.69    135.19 o 
 -11  -4   2      324.05      362.21    113.29 o 
 -10  -4   2     3186.73     3217.43    176.13 o 
  -9  -4   2       73.59       71.65     87.74 o 
  -8  -4   2     1359.74     1326.39    104.41 o 
  -7  -4   2      349.25      396.42     72.43 o 
  -6  -4   2    18395.19    19098.79    271.89 o 
  -5  -4   2     4863.53     4399.97    123.46 o 
  -4  -4   2    36160.24    39882.62    345.20 o 
  -3  -4   2     3988.85     4173.76    100.17 o 
  -2  -4   2    14593.89    16807.94    189.33 o 
  -1  -4   2     1052.14     1126.47     53.43 o 
   0  -4   2    27876.24    29624.48   1181.70 o 
   1  -4   2     7353.02     6622.02    107.30 o 
   2  -4   2    25662.52    26563.26    339.69 o 
   3  -4   2     1490.82     1529.62     83.72 o 
   4  -4   2     2635.58     2512.59     96.55 o 
   5  -4   2      215.86      155.49     67.04 o 
   6  -4   2     1321.27     1353.83     96.00 o 
   7  -4   2      363.94      226.70     79.54 o 
   8  -4   2     1029.43      895.42    107.52 o 
   9  -4   2       40.10       13.86     85.24 o 
  10  -4   2       43.17       72.68     89.53 o 
  11  -4   2       70.06       29.43     87.87 o 
 -12  -3   2      316.03      383.42    116.26 o 
 -11  -3   2        0.31      115.44     94.82 o 
 -10  -3   2        1.49       59.93     95.33 o 
  -9  -3   2       38.29      203.15     77.61 o 
  -8  -3   2     2287.10     2467.74    122.97 o 
  -7  -3   2     1839.30     1845.89    103.38 o 
  -6  -3   2     1575.02     1630.60     79.68 o 
  -5  -3   2      395.30      423.71     52.70 o 
  -4  -3   2     1902.00     1963.45     73.53 o 
  -3  -3   2     1530.36     1563.92     61.50 o 
  -2  -3   2     1586.31     1566.00     57.63 o 
  -1  -3   2     3556.26     3937.01     80.39 o 
   0  -3   2      102.82       68.82     17.81 o 
   1  -3   2       34.64      100.79     29.45 o 
   2  -3   2     6652.20     6361.35    143.22 o 
   3  -3   2       38.72       79.55     43.45 o 
   4  -3   2      160.31       84.00     53.23 o 
   5  -3   2      881.02      916.73     73.02 o 
   6  -3   2      129.48      163.46     57.65 o 
   7  -3   2       55.23       36.79     66.91 o 
   8  -3   2     2951.06     2805.97    140.07 o 
   9  -3   2      169.30      118.38     85.56 o 
  10  -3   2      405.57      508.08     98.14 o 
  11  -3   2        1.76       91.23     91.23 o 
 -12  -2   2     1187.57     1191.01    137.49 o 
 -11  -2   2       73.43       80.89     98.18 o 
 -10  -2   2       38.14       54.41     90.29 o 
  -9  -2   2      155.00      175.48     84.23 o 
  -8  -2   2     2594.34     2337.77    123.11 o 
  -7  -2   2       23.44       69.59     53.44 o 
  -6  -2   2     5542.20     5407.33    135.42 o 
  -5  -2   2     1252.50     1180.56     70.22 o 
  -4  -2   2     2234.53     2356.02     77.66 o 
  -3  -2   2     7042.86     7463.96    113.75 o 
  -2  -2   2     3261.80     3226.26     70.44 o 
  -1  -2   2      571.22      549.18     35.89 o 
   0  -2   2     6942.27     7493.90    226.31 o 
   1  -2   2      787.96      829.43     40.35 o 
   2  -2   2    11282.40    11432.28    174.20 o 
   3  -2   2     4460.71     4929.93    115.45 o 
   4  -2   2    12712.07    12910.78    194.30 o 
   5  -2   2     1276.68     1258.84     74.42 o 
   6  -2   2      582.74      545.01     68.92 o 
   7  -2   2      152.52       66.23     65.08 o 
   8  -2   2     3186.52     3317.39    143.53 o 
   9  -2   2      481.60      488.03     83.66 o 
  10  -2   2     1956.08     2204.24    137.56 o 
  11  -2   2       76.65      116.43     92.36 o 
 -12  -1   2     1003.02     1291.59    133.86 o 
 -11  -1   2       90.51       90.15    102.32 o 
 -10  -1   2      601.66      703.96     96.54 o 
  -9  -1   2       99.04       85.61     82.72 o 
  -8  -1   2     1354.41     1077.18     62.40 o 
  -7  -1   2     1427.99     1475.47     90.12 o 
  -6  -1   2    41890.36    42163.36    394.87 o 
  -5  -1   2     5632.18     5118.00    114.96 o 
  -4  -1   2    40019.05    40905.56    319.79 o 
  -3  -1   2     6756.32     6687.28    104.90 o 
  -2  -1   2    50459.66    48885.65    308.63 o 
  -1  -1   2     7228.07     7443.75     87.38 o 
   0  -1   2   134303.63   136972.06   1469.27 o 
   1  -1   2    14287.21    17330.08    158.39 o 
   2  -1   2    83052.75    91499.33    580.67 o 
   3  -1   2     4295.07     4441.82    100.72 o 
   4  -1   2    13273.08    13631.26    189.06 o 
   5  -1   2     2987.99     2777.94     95.19 o 
   6  -1   2    21269.65    22042.49    282.31 o 
   7  -1   2     1504.19     1401.79     95.53 o 
   8  -1   2     4800.02     5060.84    162.90 o 
   9  -1   2      145.56       35.33     82.63 o 
  10  -1   2        6.42        4.94     79.99 o 
  11  -1   2        2.27       60.72     94.40 o 
  12  -1   2      169.58      381.68     92.24 o 
 -12   0   2      227.02      319.34     99.51 o 
 -11   0   2       26.54       26.19    100.38 o 
 -10   0   2     1259.85     1182.93    122.90 o 
  -9   0   2      267.49      274.74     84.71 o 
  -8   0   2    11277.63    11095.64    230.30 o 
  -7   0   2     1301.69     1261.17     78.61 o 
  -6   0   2     2640.14     2740.24     98.85 o 
  -5   0   2     1950.37     2067.84     78.74 o 
  -4   0   2     2323.75     2318.24     72.27 o 
  -3   0   2     6436.48     6572.87    105.96 o 
  -2   0   2    34391.97    33992.78    235.57 o 
  -1   0   2     3659.82     3673.86     52.71 o 
   0   0   2       78.12      123.49     18.74 o 
   1   0   2      581.03      620.61     30.00 o 
   2   0   2     1224.16     1139.82     52.00 o 
   3   0   2      978.72     1046.19     52.42 o 
   4   0   2     4882.68     5169.87    114.65 o 
   5   0   2      657.51      708.47     57.33 o 
   6   0   2       40.40       32.96     53.55 o 
   7   0   2      244.77      172.79     67.00 o 
   8   0   2     7239.92     7416.38    193.05 o 
   9   0   2      111.46      108.12     79.21 o 
  10   0   2      116.94       81.06     86.09 o 
  11   0   2        6.66       20.41     93.13 o 
  12   0   2      109.70      159.08     90.10 o 
 -12   1   2      195.47      185.30    111.28 o 
 -11   1   2       35.49      130.27    100.79 o 
 -10   1   2        8.94       47.95     84.76 o 
  -9   1   2       23.04       20.93     80.30 o 
  -8   1   2     7514.46     7070.57    185.67 o 
  -7   1   2       30.04       59.75     59.75 o 
  -6   1   2     2541.55     2462.34     97.00 o 
  -5   1   2     1446.04     1635.28     71.02 o 
  -4   1   2     2091.90     2221.66     71.58 o 
  -3   1   2     2101.43     2091.06     61.22 o 
  -2   1   2     5802.17     5662.26     81.69 o 
  -1   1   2      539.07      627.61     23.03 o 
   0   1   2    15647.57    14885.67     78.58 o 
   1   1   2     1286.53     1355.19     40.77 o 
   2   1   2    12811.77    12277.07    150.60 o 
   3   1   2     2111.66     1848.61     64.83 o 
   4   1   2      160.79      186.77     46.21 o 
   5   1   2     1009.87     1361.34     66.14 o 
   6   1   2       72.25      104.01     49.93 o 
   7   1   2      278.36      355.03     57.49 o 
   8   1   2     4873.46     4391.88     68.20 o 
   9   1   2      196.13      283.13     78.81 o 
  10   1   2      565.10      566.40    104.22 o 
  11   1   2       77.64       75.89     91.82 o 
  12   1   2       13.06       36.30     89.34 o 
 -12   2   2       52.28       86.17    102.06 o 
 -11   2   2        4.90      109.46     89.04 o 
 -10   2   2      363.91      337.53     97.86 o 
  -9   2   2      164.47        4.48     81.81 o 
  -8   2   2     1002.94     1049.74     98.81 o 
  -7   2   2      437.67      378.39     71.30 o 
  -6   2   2    20888.44    21379.03    278.09 o 
  -5   2   2     2768.77     2588.35     88.98 o 
  -4   2   2     7504.93     8361.76    136.22 o 
  -3   2   2     5536.57     5778.56    103.57 o 
  -2   2   2    59645.40    56617.25   1391.87 o 
  -1   2   2     6468.42     6505.49     76.58 o 
   0   2   2   145315.48   144909.05   9281.63 o 
   1   2   2     5482.07     5480.04     86.89 o 
   2   2   2    56407.01    49687.89    371.52 o 
   3   2   2     9334.09     8704.86    138.69 o 
   4   2   2    35667.22    33451.82    314.75 o 
   5   2   2     3767.72     3582.55    102.86 o 
   6   2   2    46143.84    44896.42    424.47 o 
   7   2   2     1762.25     1867.48     93.91 o 
   8   2   2     4804.74     5123.76    162.06 o 
   9   2   2      695.63      779.60     96.42 o 
  10   2   2      901.71     1020.99    103.64 o 
  11   2   2       77.90      132.09     96.41 o 
  12   2   2     1697.95     1449.14    141.18 o 
 -11   3   2       37.95       99.15     99.15 o 
 -10   3   2     2918.52     2760.43    152.96 o 
  -9   3   2       80.78      141.81     75.33 o 
  -8   3   2     8055.80     7921.00    206.93 o 
  -7   3   2      787.25      790.24     81.45 o 
  -6   3   2     2601.29     2561.75    101.30 o 
  -5   3   2     3044.02     3209.56    104.32 o 
  -4   3   2    21509.59    22705.40    249.05 o 
  -3   3   2     2641.39     2525.99     74.66 o 
  -2   3   2    42832.10    47881.55    308.15 o 
  -1   3   2     3407.51     3516.54     64.82 o 
   0   3   2        0.46        2.74     50.23 o 
   1   3   2     3040.21     2997.73     73.19 o 
   2   3   2    10598.46     9581.48    145.31 o 
   3   3   2     1868.84     1762.02     65.74 o 
   4   3   2    17057.23    16990.49    214.92 o 
   5   3   2      233.59      139.61     50.72 o 
   6   3   2      551.14      734.17     64.67 o 
   7   3   2       12.06       43.30     58.71 o 
   8   3   2     2221.06     2293.46    120.13 o 
   9   3   2       77.64      173.06     79.84 o 
  10   3   2       65.62       76.09     88.48 o 
  11   3   2       25.73       70.89     89.94 o 
  12   3   2      616.87      701.91    109.97 o 
 -11   4   2        0.08       78.22    100.23 o 
 -10   4   2       25.32       89.61     96.95 o 
  -9   4   2       56.85       73.70     85.71 o 
  -8   4   2     3173.27     2858.22    149.50 o 
  -7   4   2       55.60       91.70     65.09 o 
  -6   4   2       95.89       38.84     60.54 o 
  -5   4   2      126.00      204.96     53.96 o 
  -4   4   2       74.78       95.66     49.25 o 
  -3   4   2      481.41      433.57     50.26 o 
  -2   4   2    11629.93    12167.00    150.80 o 
  -1   4   2      212.42      223.06     33.18 o 
   0   4   2     2143.19     2264.70    143.56 o 
   1   4   2        1.55       20.74     35.04 o 
   2   4   2     1367.71     1311.46     61.47 o 
   3   4   2      325.16      361.68     47.78 o 
   4   4   2     6485.58     5835.56    129.22 o 
   5   4   2      590.00      649.25     58.75 o 
   6   4   2      112.38      124.32     53.85 o 
   7   4   2        4.09        9.68     56.95 o 
   8   4   2     1207.56     1284.49    100.76 o 
   9   4   2        1.18       30.39     83.73 o 
  10   4   2      336.02      398.31     98.33 o 
  11   4   2       91.42      187.53     83.12 o 
  12   4   2        0.58       55.95     96.98 o 
 -11   5   2        4.28       93.73     95.60 o 
 -10   5   2      664.78      610.91    110.20 o 
  -9   5   2       19.91       57.21     89.84 o 
  -8   5   2      225.56      162.51     87.63 o 
  -7   5   2        0.01       43.73     75.53 o 
  -6   5   2     1044.63     1058.13     97.78 o 
  -5   5   2     1126.51     1315.30     87.80 o 
  -4   5   2       54.70       78.69     56.61 o 
  -3   5   2      943.10      840.81     67.38 o 
  -2   5   2    19118.91    20198.18    221.76 o 
  -1   5   2      467.29      506.09     52.64 o 
   0   5   2    30927.20    34601.29    764.35 o 
   1   5   2     1482.43     1379.83     70.79 o 
   2   5   2     8757.47     8158.78    156.52 o 
   3   5   2     4063.45     4145.39    118.36 o 
   4   5   2    29859.52    29609.84    324.36 o 
   5   5   2      481.80      462.99     60.85 o 
   6   5   2    21218.31    21900.90    295.33 o 
   7   5   2     1248.86     1081.92     91.18 o 
   8   5   2     1581.18     1746.55    108.57 o 
   9   5   2      880.41      913.82     97.50 o 
  10   5   2     2606.77     2505.39    144.32 o 
  11   5   2       51.37      184.81     85.68 o 
  12   5   2     1905.56     1834.99    139.79 o 
 -10   6   2     1136.88     1408.04    122.14 o 
  -9   6   2       10.83       15.05     89.74 o 
  -8   6   2     1387.42     1326.90    121.78 o 
  -7   6   2      450.59      424.48     92.05 o 
  -6   6   2     1934.86     1990.15    119.42 o 
  -5   6   2      693.43      680.70     86.18 o 
  -4   6   2    15982.71    16546.90    260.52 o 
  -3   6   2      249.53      165.55     60.11 o 
  -2   6   2    11107.14    11617.28    188.22 o 
  -1   6   2     2755.40     2850.66    102.15 o 
   0   6   2     1457.63     1333.56    129.80 o 
   1   6   2     1242.32     1146.23     75.66 o 
   2   6   2    18453.23    17914.62    259.71 o 
   3   6   2      486.73      422.05     59.46 o 
   4   6   2     9137.78     8930.51    182.85 o 
   5   6   2      488.19      465.92     69.83 o 
   6   6   2       21.47       69.06     61.33 o 
   7   6   2      181.78      194.20     69.24 o 
   8   6   2      109.54      189.10     69.39 o 
   9   6   2       85.95       98.76     79.21 o 
  10   6   2      125.57       23.05     94.17 o 
  11   6   2        4.63       42.68     83.57 o 
 -10   7   2       12.83       10.36     95.52 o 
  -9   7   2       54.16        9.91     99.64 o 
  -8   7   2      106.95      152.60     96.24 o 
  -7   7   2        0.86       74.35     92.80 o 
  -6   7   2      795.03      532.28    101.47 o 
  -5   7   2        2.57       11.59     77.66 o 
  -4   7   2       53.54       17.33     71.01 o 
  -3   7   2      318.94      360.36     66.83 o 
  -2   7   2     1518.10     1702.59     95.77 o 
  -1   7   2       69.29       36.12     60.21 o 
   0   7   2       18.12        4.99     42.87 o 
   1   7   2      181.36      177.37     61.70 o 
   2   7   2      214.53      323.73     61.47 o 
   3   7   2      177.73      387.72     62.39 o 
   4   7   2     3851.06     3683.00    130.69 o 
   5   7   2        7.41        3.38     59.01 o 
   6   7   2        6.82       45.96     64.33 o 
   7   7   2      178.22      143.82     75.06 o 
   8   7   2       71.93       20.35     76.29 o 
   9   7   2        2.00       70.74     70.74 o 
  10   7   2      867.06      832.06    112.15 o 
  11   7   2       18.35       22.64     82.16 o 
  -9   8   2        4.91      100.61    100.61 o 
  -8   8   2        1.07       40.62     92.91 o 
  -7   8   2        1.16       95.50     95.50 o 
  -6   8   2      142.63       52.04     90.50 o 
  -5   8   2      272.67      147.44     89.38 o 
  -4   8   2       34.07      123.57     72.27 o 
  -3   8   2       14.67       28.26     74.99 o 
  -2   8   2     1720.53     1803.46    115.49 o 
  -1   8   2        3.46       85.67     73.96 o 
   0   8   2      952.50      876.73    214.28 o 
   1   8   2      326.51      334.15     70.71 o 
   2   8   2      771.16      824.20     89.56 o 
   3   8   2      132.02      191.92     67.52 o 
   4   8   2     7052.82     7029.63    191.28 o 
   5   8   2        3.57       68.70     68.70 o 
   6   8   2     2024.70     1959.89    112.29 o 
   7   8   2      541.90      504.37     90.55 o 
   8   8   2      290.62      182.99     86.17 o 
   9   8   2      160.93       77.92     87.99 o 
  10   8   2     1450.10     1410.19    119.91 o 
  11   8   2        1.92       26.30     78.52 o 
  -8   9   2       69.36       26.03     89.43 o 
  -7   9   2       69.46      185.80     96.25 o 
  -6   9   2      621.63      696.49    109.20 o 
  -5   9   2       13.13       98.57     98.57 o 
  -4   9   2     2856.15     2731.26    150.72 o 
  -3   9   2       32.60       32.48     77.61 o 
  -2   9   2      906.64     1005.17    109.85 o 
  -1   9   2      855.36      828.81     96.52 o 
   0   9   2     1355.26     1304.23     89.53 o 
   1   9   2       18.97       79.08     72.32 o 
   2   9   2     5790.54     5824.13    190.47 o 
   3   9   2      172.75      189.21     71.79 o 
   4   9   2     1703.72     1720.34    111.68 o 
   5   9   2      373.31      262.46     88.37 o 
   6   9   2      236.42      168.80     73.06 o 
   7   9   2       17.83      218.14     65.05 o 
   8   9   2      497.59      486.74     89.45 o 
   9   9   2        9.27       68.47     76.92 o 
  10   9   2       39.05       63.98     75.15 o 
  -7  10   2        6.40       57.21     94.57 o 
  -6  10   2      283.93      262.95    100.44 o 
  -5  10   2        9.11       24.25     97.01 o 
  -4  10   2        0.53       83.44     91.26 o 
  -3  10   2       57.19      211.06     89.13 o 
  -2  10   2        4.83       91.04     91.04 o 
  -1  10   2      169.28      107.70     94.93 o 
   0  10   2       41.93       34.95     60.50 o 
   1  10   2        7.01       19.51     85.21 o 
   2  10   2      131.90      229.95     84.99 o 
   3  10   2       40.09       48.93     79.21 o 
   4  10   2      296.15      297.44     87.23 o 
   5  10   2       66.72       55.04     83.83 o 
   6  10   2        3.57        0.00     75.36 o 
   7  10   2       31.21       37.86     80.16 o 
   8  10   2      237.03      253.36     85.29 o 
   9  10   2        0.94       29.37     77.81 o 
  -6  11   2       72.42      105.98    105.98 o 
  -5  11   2       12.70       50.10     94.99 o 
  -4  11   2        4.77       49.22     93.50 o 
  -3  11   2       43.48      107.82    107.82 o 
  -2  11   2        2.60       39.93     93.18 o 
  -1  11   2        8.83      178.27     82.46 o 
   0  11   2        9.28        5.69     62.18 o 
   1  11   2        5.93       26.36     87.63 o 
   2  11   2       52.31       45.17     89.75 o 
   3  11   2       40.95       71.02     83.59 o 
   4  11   2      464.85      449.21     96.33 o 
   5  11   2        5.07       96.09     76.40 o 
   6  11   2        7.08       47.06     77.57 o 
   7  11   2       69.82       25.06     78.42 o 
   8  11   2       33.24       20.41     76.43 o 
  -4  12   2      148.27      219.19     97.72 o 
  -3  12   2        7.27      108.01     94.45 o 
  -2  12   2       14.48       73.00     97.51 o 
  -1  12   2       71.04      148.66     92.85 o 
   0  12   2      227.81      286.78     68.33 o 
   1  12   2        8.10       53.84     89.19 o 
   2  12   2      525.67      445.64    115.43 o 
   3  12   2       71.80        9.96     98.09 o 
   4  12   2      193.07      253.46     93.67 o 
   5  12   2       53.48       96.28     80.23 o 
   6  12   2      127.02       84.27     79.22 o 
   7  12   2        1.06       48.57     73.40 o 
  -2  13   2       35.84       56.50     88.79 o 
  -1  13   2       36.74       37.06     96.94 o 
   0  13   2        3.73       17.48     78.62 o 
   1  13   2        2.77      101.84     89.97 o 
   2  13   2        0.14       91.82     89.94 o 
   3  13   2        0.55       43.24     86.46 o 
   4  13   2        1.20       83.28     83.28 o 
  -5 -11   3        6.06       69.43     74.64 o 
  -4 -11   3       18.74       28.80     68.85 o 
  -3 -11   3        7.67       78.64     78.64 o 
  -2 -11   3        0.97       48.68     67.34 o 
  -1 -11   3        1.04       93.64     63.09 o 
   0 -11   3        0.37       50.85     46.57 o 
   1 -11   3       12.41       73.26     65.77 o 
   2 -11   3       50.48       24.73     70.35 o 
   3 -11   3       26.07       30.91     80.39 o 
  -7 -10   3       53.32       98.50     77.25 o 
  -6 -10   3      184.33      142.30     75.53 o 
  -5 -10   3      124.00      119.50     72.15 o 
  -4 -10   3        0.83       14.50     71.71 o 
  -3 -10   3        0.10      115.79     71.63 o 
  -2 -10   3        3.32       58.33     67.94 o 
  -1 -10   3       11.24      105.07     66.63 o 
   0 -10   3       75.02       86.75     86.29 o 
   1 -10   3       30.99      132.03     65.30 o 
   2 -10   3       33.33       64.82     64.82 o 
   3 -10   3       15.66      110.28    121.12 o 
   4 -10   3        1.65       77.55     77.55 o 
   5 -10   3        8.91       47.78     71.68 o 
  -8  -9   3       16.70       70.96     72.89 o 
  -7  -9   3       43.70      129.31     73.61 o 
  -6  -9   3      102.93      104.22     75.54 o 
  -5  -9   3      805.87      756.86     94.09 o 
  -4  -9   3      124.19      133.37     71.94 o 
  -3  -9   3      601.24      592.34     82.14 o 
  -2  -9   3        5.32       26.24     67.97 o 
  -1  -9   3      520.01      575.95     79.01 o 
   0  -9   3       13.24       46.87     43.07 o 
   1  -9   3      725.56      663.24     81.40 o 
   2  -9   3       67.26        6.14     58.46 o 
   3  -9   3      387.76      273.78    130.87 o 
   4  -9   3        4.92       47.04     81.34 o 
   5  -9   3      163.56      204.53     81.81 o 
   6  -9   3       14.60       55.75     78.51 o 
  -9  -8   3      176.52       57.49     77.62 o 
  -8  -8   3       31.75        4.26     86.90 o 
  -7  -8   3      349.51      486.15     85.95 o 
  -6  -8   3       52.59      105.26     70.03 o 
  -5  -8   3      132.21      119.99     71.04 o 
  -4  -8   3      112.78      169.08     65.65 o 
  -3  -8   3       36.47      135.75     61.09 o 
  -2  -8   3      156.73       42.90     67.29 o 
  -1  -8   3      410.21      479.21     67.87 o 
   0  -8   3        8.13        2.93     49.82 o 
   1  -8   3       30.68      119.79     51.40 o 
   2  -8   3      495.77      357.98     65.79 o 
   3  -8   3      101.94      114.41    100.20 o 
   4  -8   3       23.37      187.00     80.30 o 
   5  -8   3        0.09       45.25     77.24 o 
   6  -8   3        0.07      152.42     76.66 o 
   7  -8   3       46.37       67.52     76.80 o 
 -10  -7   3       66.53      126.42     90.12 o 
  -9  -7   3       61.93       40.37     90.16 o 
  -8  -7   3        2.12       46.36     78.50 o 
  -7  -7   3     1012.02      686.07     74.25 o 
  -6  -7   3      651.38      574.83     84.49 o 
  -5  -7   3      736.15      628.82     57.49 o 
  -4  -7   3      113.28       65.43     65.43 o 
  -3  -7   3       86.11      162.46     62.86 o 
  -2  -7   3      159.79      128.42     61.57 o 
  -1  -7   3     1353.55     1548.17     93.62 o 
   0  -7   3     1080.30     1073.67    108.33 o 
   1  -7   3      742.29      777.28     65.98 o 
   2  -7   3       68.67       56.03     60.85 o 
   3  -7   3       12.66       69.62    102.82 o 
   4  -7   3       25.26       19.70     87.68 o 
   5  -7   3       91.84      283.25     85.30 o 
   6  -7   3      172.82      149.11     83.91 o 
   7  -7   3       19.34        4.75     86.78 o 
   8  -7   3        2.74       60.87     82.03 o 
 -11  -6   3       18.45       98.60     85.63 o 
 -10  -6   3       26.08      129.16     85.64 o 
  -9  -6   3      365.71      383.60     97.59 o 
  -8  -6   3       18.87       33.03     78.21 o 
  -7  -6   3       80.58       56.22     71.73 o 
  -6  -6   3      499.16      535.90     78.34 o 
  -5  -6   3     2046.64     1951.02    100.04 o 
  -4  -6   3       32.01       33.85     55.64 o 
  -3  -6   3      348.48      346.33     61.17 o 
  -2  -6   3      110.37      159.13     53.95 o 
  -1  -6   3     2970.40     3338.34    110.10 o 
   0  -6   3      371.32      345.20     40.16 o 
   1  -6   3     4654.24     4038.21    111.85 o 
   2  -6   3       20.36      122.04     62.88 o 
   3  -6   3     1351.56     1185.73    122.20 o 
   4  -6   3       33.54       46.04     82.58 o 
   5  -6   3     1307.19     1208.65    106.27 o 
   6  -6   3      262.06       26.26     85.87 o 
   7  -6   3     1353.23     1401.64    119.23 o 
   8  -6   3       37.77       71.59     89.13 o 
   9  -6   3      106.15      184.41     86.81 o 
 -11  -5   3       92.55      213.05     86.71 o 
 -10  -5   3       73.39      106.44     86.73 o 
  -9  -5   3     2316.05     1751.82     78.20 o 
  -8  -5   3      325.08       24.38     74.68 o 
  -7  -5   3     2464.03     2036.58     69.35 o 
  -6  -5   3       11.99       62.74     62.74 o 
  -5  -5   3      769.92      682.96     72.74 o 
  -4  -5   3        2.57       51.57     51.57 o 
  -3  -5   3     4342.05     4503.59    118.11 o 
  -2  -5   3     1646.69     1488.60     71.29 o 
  -1  -5   3     5416.22     5667.36    126.92 o 
   0  -5   3      373.15      382.74     33.61 o 
   1  -5   3       47.78        0.00     37.96 o 
   2  -5   3     1038.52     1029.37     81.79 o 
   3  -5   3      165.02      358.52     87.38 o 
   4  -5   3       29.92       29.47     77.90 o 
   5  -5   3      268.90      369.00     81.24 o 
   6  -5   3       84.21       71.51     78.43 o 
   7  -5   3      418.20      339.83     94.18 o 
   8  -5   3      363.37      421.28     91.28 o 
   9  -5   3      212.12       73.73     95.36 o 
  10  -5   3       15.36      114.16     92.31 o 
 -11  -4   3      106.47      201.85    101.92 o 
 -10  -4   3       97.22      155.28     89.03 o 
  -9  -4   3      150.12        8.96     92.20 o 
  -8  -4   3      124.72      309.96     74.08 o 
  -7  -4   3     3228.53     2543.33     70.23 o 
  -6  -4   3      414.18      371.82     62.74 o 
  -5  -4   3      186.80      246.09     53.41 o 
  -4  -4   3      334.46      334.34     52.27 o 
  -3  -4   3     1635.66     1638.84     73.00 o 
  -2  -4   3     3005.02     3005.13     89.36 o 
  -1  -4   3    14179.83    15042.97    190.84 o 
   0  -4   3     3096.66     2676.40     56.44 o 
   1  -4   3     2235.61     2361.26     75.28 o 
   2  -4   3      403.69      405.29     63.10 o 
   3  -4   3      616.50      465.12     95.79 o 
   4  -4   3     1175.00     1296.93     95.27 o 
   5  -4   3     4045.85     4129.64    152.78 o 
   6  -4   3     1040.68     1041.34     97.62 o 
   7  -4   3      355.06      523.13     83.36 o 
   8  -4   3        7.09      138.32     71.08 o 
   9  -4   3       33.15       14.65     92.56 o 
  10  -4   3       56.58      121.24     84.54 o 
 -12  -3   3        9.28      132.50     95.48 o 
 -11  -3   3     1062.50      963.27    119.17 o 
 -10  -3   3      324.10      243.28    100.87 o 
  -9  -3   3     3094.14     3232.20    151.00 o 
  -8  -3   3       12.70       84.38     64.90 o 
  -7  -3   3       60.47       63.35     62.82 o 
  -6  -3   3       97.60        3.14     51.71 o 
  -5  -3   3        2.94        5.13     44.09 o 
  -4  -3   3      269.56      263.94     48.31 o 
  -3  -3   3     1502.49     1544.84     71.58 o 
  -2  -3   3      242.03      180.32     31.97 o 
  -1  -3   3     9970.52    10755.85    144.19 o 
   0  -3   3      350.34      321.87     24.49 o 
   1  -3   3     3660.06     3817.37     88.09 o 
   2  -3   3      783.70      914.30     66.59 o 
   3  -3   3      434.19      414.79     70.46 o 
   4  -3   3        6.34       47.49     61.89 o 
   5  -3   3     6448.53     6825.04    174.60 o 
   6  -3   3      729.90      595.07     84.49 o 
   7  -3   3     3697.29     4103.63    155.25 o 
   8  -3   3       14.98       66.84     79.98 o 
   9  -3   3      132.32      134.68     88.13 o 
  10  -3   3       12.13       30.20     82.92 o 
  11  -3   3      445.69      250.20    112.85 o 
 -12  -2   3        5.34       38.71    101.72 o 
 -11  -2   3      258.96      245.53    108.23 o 
 -10  -2   3      320.40      147.98     97.91 o 
  -9  -2   3     6772.27     7356.87    209.61 o 
  -8  -2   3      211.63      178.57     74.22 o 
  -7  -2   3     2312.44     2202.13    105.68 o 
  -6  -2   3        0.68       24.70     52.62 o 
  -5  -2   3     3851.21     3874.27    109.85 o 
  -4  -2   3     1745.09     1270.30     37.30 o 
  -3  -2   3    34828.79    35137.53    295.93 o 
  -2  -2   3     2129.13     1918.31     60.39 o 
  -1  -2   3    12020.52    12213.54    139.72 o 
   0  -2   3      876.45      759.06     27.59 o 
   1  -2   3      421.22      391.79     35.17 o 
   2  -2   3      104.70      373.84     57.74 o 
   3  -2   3    11675.24    11323.67    199.53 o 
   4  -2   3      507.33      539.92     61.44 o 
   5  -2   3     1305.19     1412.30     87.27 o 
   6  -2   3      390.27      505.84     73.60 o 
   7  -2   3      877.39      932.69     89.58 o 
   8  -2   3      240.37      201.63     81.47 o 
   9  -2   3        6.15       51.37     79.59 o 
  10  -2   3        4.79       35.20     88.51 o 
  11  -2   3        1.80       56.50     91.07 o 
 -12  -1   3      182.01      164.35    108.08 o 
 -11  -1   3     1288.50     1296.85    129.80 o 
 -10  -1   3        7.97       43.89     87.77 o 
  -9  -1   3      271.00      301.49     89.02 o 
  -8  -1   3       39.33       83.82     68.89 o 
  -7  -1   3      406.42      546.24     68.56 o 
  -6  -1   3       12.06       22.28     51.25 o 
  -5  -1   3     2267.17     2360.73     87.53 o 
  -4  -1   3       46.24       54.04     42.57 o 
  -3  -1   3     8593.19     8777.47    129.90 o 
  -2  -1   3     7839.06     7903.50    113.14 o 
  -1  -1   3    27501.89    28529.04    207.20 o 
   0  -1   3     2475.17     2130.55     64.14 o 
   1  -1   3      174.81      236.68     26.71 o 
   2  -1   3     4075.16     3887.50     94.91 o 
   3  -1   3    13135.83    12809.06    198.26 o 
   4  -1   3     3919.79     3766.60    125.40 o 
   5  -1   3    15992.02    16783.29    246.53 o 
   6  -1   3     2026.83     1914.17     95.74 o 
   7  -1   3      748.71      807.59     90.61 o 
   8  -1   3      192.03      219.35     78.47 o 
   9  -1   3     1442.61     1445.10    115.86 o 
  10  -1   3      543.99      645.73    102.30 o 
  11  -1   3     1295.28     1173.32    129.36 o 
  12  -1   3       38.03      178.64     86.43 o 
 -12   0   3       11.12       92.54     96.00 o 
 -11   0   3     3267.06     3357.73    173.46 o 
 -10   0   3      355.55      193.92    100.62 o 
  -9   0   3     3486.02     3502.89    155.74 o 
  -8   0   3        1.18       71.83     63.78 o 
  -7   0   3      218.93      238.36     62.61 o 
  -6   0   3      711.47      641.68     64.97 o 
  -5   0   3    12088.46    12432.91    187.85 o 
  -4   0   3      710.42      595.66     47.90 o 
  -3   0   3     7662.33     7168.33    117.99 o 
  -2   0   3     2031.34     1744.40     51.32 o 
  -1   0   3     8503.59     8542.03     94.32 o 
   0   0   3      632.89      552.45     47.60 o 
   1   0   3     7610.29     7297.73     98.11 o 
   2   0   3     5213.48     5088.14    103.14 o 
   3   0   3      585.03      619.62     52.03 o 
   4   0   3      125.40      111.70     46.54 o 
   5   0   3    10738.50    11475.55    198.07 o 
   6   0   3       42.23        3.16     52.95 o 
   7   0   3      593.15      471.04     60.79 o 
   8   0   3        0.17       20.37     75.49 o 
   9   0   3       34.13       94.50     78.16 o 
  10   0   3      107.73       83.18     85.97 o 
  11   0   3     1554.92     1626.13    134.69 o 
  12   0   3      169.07       87.53     99.97 o 
 -12   1   3       13.57       48.81    100.04 o 
 -11   1   3      473.24      561.35    111.20 o 
 -10   1   3       75.22       82.50     88.07 o 
  -9   1   3     3830.40     3871.69    160.40 o 
  -8   1   3        1.45       23.03     71.38 o 
  -7   1   3       43.72       66.33     63.44 o 
  -6   1   3       33.59       47.86     51.89 o 
  -5   1   3    11297.04    11868.41    187.71 o 
  -4   1   3     2079.19     2210.91     76.36 o 
  -3   1   3    49244.29    49993.89    354.20 o 
  -2   1   3       46.35       27.52     27.52 o 
  -1   1   3     3562.14     3065.60     54.70 o 
   0   1   3        0.26       22.11     10.31 o 
   1   1   3    11744.93    11367.82    125.88 o 
   2   1   3      103.26      107.10     29.00 o 
   3   1   3    39793.38    36694.79    344.31 o 
   4   1   3     1069.80      939.82     64.76 o 
   5   1   3      622.05      562.92     57.29 o 
   6   1   3       39.72       88.37     53.65 o 
   7   1   3        8.01       17.19     53.39 o 
   8   1   3        5.05       73.96     73.96 o 
   9   1   3     1577.88     1192.31     78.01 o 
  10   1   3        0.41       43.30     88.85 o 
  11   1   3       19.75       40.88     92.24 o 
  12   1   3        3.15       15.47     86.22 o 
 -12   2   3       50.63      150.67     95.84 o 
 -11   2   3     1293.16     1343.99    136.93 o 
 -10   2   3        3.44        9.94     91.12 o 
  -9   2   3       17.89       84.24     83.67 o 
  -8   2   3       24.76       74.49     70.45 o 
  -7   2   3     3685.20     3914.62    137.69 o 
  -6   2   3        9.93        8.74     51.28 o 
  -5   2   3     6180.21     6708.23    145.45 o 
  -4   2   3        0.64       63.21     35.63 o 
  -3   2   3     6584.52     6854.75    113.71 o 
  -2   2   3     3948.47     3758.21     72.87 o 
  -1   2   3     2619.47     2496.69     52.60 o 
   0   2   3     1899.99     1753.17     46.11 o 
   1   2   3     1214.30     1183.62     44.20 o 
   2   2   3     7580.48     7321.52    122.86 o 
   3   2   3    31870.40    28703.70    296.94 o 
   4   2   3     2357.01     1757.24     79.42 o 
   5   2   3     9355.76     9621.48    176.36 o 
   6   2   3     2572.66     2552.34    105.87 o 
   7   2   3      824.59      639.45     74.13 o 
   8   2   3      658.08      536.41     69.91 o 
   9   2   3     6193.06     6434.29    197.81 o 
  10   2   3      780.75      959.92    105.65 o 
  11   2   3     1963.70     1863.72    140.63 o 
  12   2   3       65.88      102.66     93.71 o 
 -11   3   3     1846.45     1816.28    144.68 o 
 -10   3   3      181.23      265.17     96.03 o 
  -9   3   3      777.03      722.67    113.33 o 
  -8   3   3      175.33        8.11     83.49 o 
  -7   3   3     2077.79     2003.94    113.32 o 
  -6   3   3      951.78      860.80     82.03 o 
  -5   3   3    19553.88    21011.94    270.10 o 
  -4   3   3      931.47      882.17     61.40 o 
  -3   3   3     3163.99     3074.56     81.07 o 
  -2   3   3     6238.10     5970.90     96.92 o 
  -1   3   3      724.31      835.33     38.19 o 
   0   3   3     3402.95     3371.03     49.30 o 
   1   3   3    40314.01    40787.18    313.52 o 
   2   3   3     5286.31     4812.30    105.09 o 
   3   3   3     1304.84     1055.10     59.02 o 
   4   3   3      416.39      194.78     47.48 o 
   5   3   3     1647.42     1668.85     83.12 o 
   6   3   3      540.03      627.76     70.52 o 
   7   3   3     2821.06     2477.45    111.38 o 
   8   3   3        7.75       35.24     71.07 o 
   9   3   3       16.60       70.42     78.58 o 
  10   3   3       16.45       48.01     76.48 o 
  11   3   3     1101.07     1236.02    125.75 o 
  12   3   3       81.37       61.20     92.49 o 
 -11   4   3      182.97      361.45     96.06 o 
 -10   4   3       16.24      117.59     94.06 o 
  -9   4   3       76.17       94.94     83.71 o 
  -8   4   3        7.80       81.73     81.73 o 
  -7   4   3      282.69      174.65     82.29 o 
  -6   4   3        3.82       17.30     62.02 o 
  -5   4   3     9069.81     9741.16    191.92 o 
  -4   4   3        0.04       34.25     47.95 o 
  -3   4   3     9455.39    10064.12    154.73 o 
  -2   4   3       37.69       55.22     30.78 o 
  -1   4   3       93.18       64.23     30.35 o 
   0   4   3        1.96       50.05     53.36 o 
   1   4   3    21658.71    22613.60    236.43 o 
   2   4   3        5.14       33.69     35.12 o 
   3   4   3    19632.34    18806.27    240.75 o 
   4   4   3      907.23      867.92     65.78 o 
   5   4   3       63.87       59.09     44.01 o 
   6   4   3      228.39      193.33     59.99 o 
   7   4   3     2570.06     2260.67    112.86 o 
   8   4   3       39.03        4.13     68.34 o 
   9   4   3     2285.20     2242.18    134.69 o 
  10   4   3       44.80       38.44     84.55 o 
  11   4   3       46.60       98.11     98.11 o 
  12   4   3       50.98       15.08     92.30 o 
 -11   5   3      292.56      281.83    103.26 o 
 -10   5   3       32.70       25.98     95.59 o 
  -9   5   3      240.35      292.42     99.13 o 
  -8   5   3        0.01       13.86     80.85 o 
  -7   5   3     6503.88     6866.79    203.03 o 
  -6   5   3       22.54       59.49     70.92 o 
  -5   5   3     2536.55     2558.60    123.81 o 
  -4   5   3       55.70       24.45     54.59 o 
  -3   5   3       24.71       11.05     48.39 o 
  -2   5   3      832.65      846.87     59.97 o 
  -1   5   3     4414.44     4221.80    101.81 o 
   0   5   3     1603.24     1865.97     63.47 o 
   1   5   3      298.47      305.84     50.42 o 
   2   5   3     1476.97     1273.62     73.86 o 
   3   5   3     9451.54     9723.82    176.73 o 
   4   5   3      677.58      562.08     62.97 o 
   5   5   3      123.63      140.60     53.65 o 
   6   5   3     1936.05     1889.13    101.39 o 
   7   5   3      834.54      809.91     84.86 o 
   8   5   3      201.49      217.99     75.65 o 
   9   5   3     5325.22     5830.05    191.67 o 
  10   5   3      374.13      205.57     92.67 o 
  11   5   3      556.32      689.25    101.58 o 
  12   5   3      102.92       14.97     89.79 o 
 -10   6   3       97.36      100.60     99.60 o 
  -9   6   3       48.00       10.25    100.35 o 
  -8   6   3       91.49      189.51     95.90 o 
  -7   6   3     1659.13     1852.41    130.65 o 
  -6   6   3      133.32      180.00     77.67 o 
  -5   6   3     4846.18     5287.64    163.36 o 
  -4   6   3     1097.00     1218.03     85.70 o 
  -3   6   3      305.55      292.44     57.96 o 
  -2   6   3     3724.28     3383.31    109.70 o 
  -1   6   3     7337.95     7918.60    155.25 o 
   0   6   3     1207.73     1096.67    106.02 o 
   1   6   3    18553.35    19769.75    264.58 o 
   2   6   3     3320.50     3092.16    109.04 o 
   3   6   3      464.91      373.77     63.32 o 
   4   6   3     1588.39     1671.14     92.91 o 
   5   6   3     1575.68     1509.53     92.61 o 
   6   6   3      527.95      548.80     78.32 o 
   7   6   3     5079.89     5015.84    160.20 o 
   8   6   3      123.17      229.63     69.70 o 
   9   6   3        4.17       21.84     70.69 o 
  10   6   3       67.64       92.18     85.28 o 
  11   6   3       22.65       28.24     87.91 o 
 -10   7   3       15.93       26.23     95.09 o 
  -9   7   3      185.93      121.85    102.67 o 
  -8   7   3        6.66       71.77     97.36 o 
  -7   7   3      109.05       48.44    102.16 o 
  -6   7   3      220.76      223.17     82.34 o 
  -5   7   3     1480.89     1563.21    116.45 o 
  -4   7   3      153.02      196.86     68.06 o 
  -3   7   3        3.24       24.21     60.26 o 
  -2   7   3       44.54       17.01     57.61 o 
  -1   7   3        3.88       34.59     53.34 o 
   0   7   3      549.01      548.61     51.49 o 
   1   7   3     6808.99     6875.89    173.15 o 
   2   7   3      133.84      117.46     60.80 o 
   3   7   3     1172.26     1235.78     95.42 o 
   4   7   3      458.24      520.50     72.01 o 
   5   7   3       89.11       56.40     64.70 o 
   6   7   3       63.12       51.38     67.75 o 
   7   7   3     2553.06     2853.87    129.10 o 
   8   7   3        2.18       57.59     72.13 o 
   9   7   3      474.00      568.55     91.13 o 
  10   7   3      179.23      303.89     83.39 o 
  11   7   3        2.10       50.13     78.76 o 
  -9   8   3      225.99       32.15    108.14 o 
  -8   8   3       34.19       74.57    103.87 o 
  -7   8   3     1803.31     1896.96    151.50 o 
  -6   8   3        4.82      230.12     79.61 o 
  -5   8   3      465.29      426.77     96.44 o 
  -4   8   3       39.23       65.59     77.27 o 
  -3   8   3     1115.72     1218.78    100.92 o 
  -2   8   3      347.05      367.04     80.81 o 
  -1   8   3     3640.60     3431.57    140.22 o 
   0   8   3      210.35      376.45     61.04 o 
   1   8   3       36.09       37.15     64.85 o 
   2   8   3       10.02        0.00     67.25 o 
   3   8   3       32.48       84.26     69.89 o 
   4   8   3      358.29      430.25     74.69 o 
   5   8   3      549.50      664.40     86.53 o 
   6   8   3      386.35      447.76     83.96 o 
   7   8   3      337.72      244.01     81.85 o 
   8   8   3        6.83       71.65     71.65 o 
   9   8   3      866.07     1115.99    106.98 o 
  10   8   3      138.51      155.60     77.80 o 
  11   8   3        9.05        8.85     85.02 o 
  -8   9   3        0.02       48.72     95.45 o 
  -7   9   3      213.70      394.33    101.40 o 
  -6   9   3        7.13       76.10     98.87 o 
  -5   9   3      175.20      238.32     89.99 o 
  -4   9   3      487.89      567.73     98.45 o 
  -3   9   3       37.69       15.96     80.33 o 
  -2   9   3      387.33      335.53     86.20 o 
  -1   9   3     2678.56     2642.98    140.71 o 
   0   9   3      170.24      117.25     70.27 o 
   1   9   3     2109.08     2051.55    125.30 o 
   2   9   3     1317.17     1249.68    110.56 o 
   3   9   3      182.67      237.12     87.72 o 
   4   9   3      396.88      370.67     87.88 o 
   5   9   3     2073.66     2231.28    128.55 o 
   6   9   3      130.12      103.96     80.86 o 
   7   9   3     1401.32     1542.39    112.63 o 
   8   9   3      244.16      219.38     92.96 o 
   9   9   3       15.99      173.68     78.01 o 
  10   9   3       59.79      189.59     80.69 o 
  -7  10   3       12.57       21.67    106.38 o 
  -6  10   3      126.70      107.67    107.67 o 
  -5  10   3       20.82       19.38     93.78 o 
  -4  10   3       16.33      152.14     83.17 o 
  -3  10   3      278.38      184.08     92.59 o 
  -2  10   3       77.88       53.80     89.30 o 
  -1  10   3        1.95      109.14     94.15 o 
   0  10   3      521.56      458.08     77.02 o 
   1  10   3      351.08      223.77     94.70 o 
   2  10   3       15.14       23.65     82.46 o 
   3  10   3       31.60       50.56     77.97 o 
   4  10   3       32.42      178.93     82.62 o 
   5  10   3       78.53        9.03     76.98 o 
   6  10   3        8.38       80.19     80.19 o 
   7  10   3      348.17      336.51     91.98 o 
   8  10   3        1.49       38.50     71.86 o 
   9  10   3        7.32      114.55     71.55 o 
  -6  11   3       14.85       96.38     96.38 o 
  -5  11   3       72.18       54.89    102.55 o 
  -4  11   3        1.05       96.31     96.31 o 
  -3  11   3      411.30      438.01    110.55 o 
  -2  11   3       56.81       44.11     98.14 o 
  -1  11   3      505.54      398.55    107.17 o 
   0  11   3        0.40       11.13     59.98 o 
   1  11   3       31.05       35.73     89.94 o 
   2  11   3        0.25       20.54     85.77 o 
   3  11   3      304.78      308.82     91.27 o 
   4  11   3      125.14       47.00     86.00 o 
   5  11   3      207.08      186.03     99.44 o 
   6  11   3        1.83       61.66     77.20 o 
   7  11   3       14.72       47.55     79.96 o 
   8  11   3       17.66       71.48     82.62 o 
  -4  12   3       54.06       89.10     90.46 o 
  -3  12   3        5.40      100.57    100.57 o 
  -2  12   3        0.57      102.43     98.33 o 
  -1  12   3      227.63      167.64     98.10 o 
   0  12   3       27.83        4.67     65.93 o 
   1  12   3       58.79      247.54     84.98 o 
   2  12   3      155.19      368.90     87.91 o 
   3  12   3       36.30       50.39     88.19 o 
   4  12   3        4.54       57.40     84.65 o 
   5  12   3      351.36      370.63     94.57 o 
   6  12   3       28.97      178.84     81.44 o 
   7  12   3      119.67       84.83     84.83 o 
  -2  13   3       40.60      132.56     88.84 o 
  -1  13   3        8.97       41.95     91.61 o 
   0  13   3       86.51      140.24     62.50 o 
   1  13   3        0.07       70.25     87.05 o 
   2  13   3        0.21       31.63     91.90 o 
   3  13   3       37.63       59.92     90.12 o 
   4  13   3        6.70       28.25     81.30 o 
   5  13   3       10.22      216.47     78.01 o 
  -4 -11   4        2.91       23.41     71.70 o 
  -3 -11   4       26.89       69.36     60.81 o 
  -2 -11   4        6.28       23.03     64.67 o 
  -1 -11   4        1.51       25.84     60.18 o 
   0 -11   4        1.23        0.09     43.42 o 
   1 -11   4        0.02       60.94     60.94 o 
  -6 -10   4        6.96       47.58     71.87 o 
  -5 -10   4       54.69      135.81     70.08 o 
  -4 -10   4       71.88      143.13     61.39 o 
  -3 -10   4        0.32       13.62     65.05 o 
  -2 -10   4       47.93       20.12     67.52 o 
  -1 -10   4        4.14        0.00     64.67 o 
   0 -10   4       39.04      131.21     57.11 o 
   1 -10   4       41.19        0.00     59.77 o 
   2 -10   4        7.23       12.38     56.61 o 
   3 -10   4        4.48      112.35     77.96 o 
   4 -10   4        5.48      154.52     96.88 o 
  -8  -9   4       12.34       16.04     74.96 o 
  -7  -9   4       37.70      116.22     70.46 o 
  -6  -9   4        5.09       72.53     72.53 o 
  -5  -9   4       12.23       86.98     65.90 o 
  -4  -9   4        4.12       14.01     67.80 o 
  -3  -9   4       16.37       98.77     69.14 o 
  -2  -9   4       81.63       33.54     73.17 o 
  -1  -9   4      471.83      332.45     82.82 o 
   0  -9   4      353.90      340.85     53.32 o 
   1  -9   4       72.95        6.62     63.66 o 
   2  -9   4      120.51       39.39     57.94 o 
   3  -9   4       44.06       35.04     92.24 o 
   4  -9   4       56.12       27.28    110.42 o 
   5  -9   4       87.22       28.80     94.38 o 
   6  -9   4       87.84       24.99     86.38 o 
  -9  -8   4      243.25      173.20     83.43 o 
  -8  -8   4      482.27      444.98     77.45 o 
  -7  -8   4       62.55       35.48     76.21 o 
  -6  -8   4      265.87       22.50     76.11 o 
  -5  -8   4      387.38      424.67     77.44 o 
  -4  -8   4      718.74      859.11     84.88 o 
  -3  -8   4      569.78      649.04     78.44 o 
  -2  -8   4      354.79      464.57     78.27 o 
  -1  -8   4       89.41      161.89     64.42 o 
   0  -8   4       31.83       74.12     42.59 o 
   1  -8   4      146.57      157.25     53.83 o 
   2  -8   4      265.28      195.95     67.21 o 
   3  -8   4      350.34      332.52    105.41 o 
   4  -8   4       55.63       85.33    108.28 o 
   5  -8   4        4.50       34.82     94.87 o 
   6  -8   4       14.72       15.71     92.75 o 
   7  -8   4        6.97       59.79     84.16 o 
 -10  -7   4       15.46        8.96     80.61 o 
  -9  -7   4       27.15       13.25     85.70 o 
  -8  -7   4      390.14       54.16     83.40 o 
  -7  -7   4      267.56      128.93     73.42 o 
  -6  -7   4       32.31       80.39     65.45 o 
  -5  -7   4      271.80      261.29     69.62 o 
  -4  -7   4      502.82      528.15     74.63 o 
  -3  -7   4       20.87       52.97     60.48 o 
  -2  -7   4      499.02      546.85     74.04 o 
  -1  -7   4      130.09      259.03     63.08 o 
   0  -7   4       78.46      193.76     40.37 o 
   1  -7   4      262.97      344.11     57.42 o 
   2  -7   4      306.15      318.06     77.21 o 
   3  -7   4       17.97       91.43    104.67 o 
   4  -7   4      294.34      282.27    108.40 o 
   5  -7   4       10.11       74.19     95.01 o 
   6  -7   4       27.06      111.36     80.99 o 
   7  -7   4       51.37        5.01     90.52 o 
   8  -7   4        7.29       29.97     81.85 o 
 -10  -6   4      322.26      290.79     91.64 o 
  -9  -6   4      252.01      211.83     91.55 o 
  -8  -6   4       14.93       98.78     72.14 o 
  -7  -6   4       38.51        7.42     72.84 o 
  -6  -6   4      758.74      694.62     87.94 o 
  -5  -6   4        7.54       19.47     63.52 o 
  -4  -6   4       96.82       21.34     63.56 o 
  -3  -6   4      838.58      934.83     77.28 o 
  -2  -6   4      700.79      751.33     68.77 o 
  -1  -6   4     1974.07     2055.51    101.68 o 
   0  -6   4      577.08      522.57     45.97 o 
   1  -6   4      195.86      166.24     54.20 o 
   2  -6   4      339.88      319.97     71.32 o 
   3  -6   4      940.83      993.82    104.05 o 
   4  -6   4      934.22      744.76    109.39 o 
   5  -6   4      570.60      470.91    103.81 o 
   6  -6   4      436.10      373.79    107.23 o 
   7  -6   4       45.33       10.37     86.21 o 
   8  -6   4       22.16       30.77     87.35 o 
   9  -6   4       49.50       75.33     85.58 o 
 -11  -5   4      385.61      329.44    101.07 o 
 -10  -5   4     1267.33      949.79    125.90 o 
  -9  -5   4      501.25      398.32     93.35 o 
  -8  -5   4     1152.68     1062.98    104.53 o 
  -7  -5   4      501.84      434.46     78.20 o 
  -6  -5   4     2656.68     2166.73     64.70 o 
  -5  -5   4     4703.85     4095.64     56.08 o 
  -4  -5   4     8908.32     7934.16     58.38 o 
  -3  -5   4     2677.61     2626.50    104.00 o 
  -2  -5   4     2221.23     2462.81     96.23 o 
  -1  -5   4     1764.92     1750.99     80.91 o 
   0  -5   4     2231.74     2304.57     62.47 o 
   1  -5   4     3961.78     3859.50    106.70 o 
   2  -5   4     6043.89     6293.81    158.37 o 
   3  -5   4     2393.24     2367.24    128.68 o 
   4  -5   4      791.50      815.92    107.18 o 
   5  -5   4        7.34       24.70     84.71 o 
   6  -5   4       55.50       64.02     90.01 o 
   7  -5   4      137.75       74.86     93.43 o 
   8  -5   4      206.49      238.37    101.78 o 
   9  -5   4       42.04      122.68     87.00 o 
 -11  -4   4        4.28       29.80     96.28 o 
 -10  -4   4       10.57       14.09     88.45 o 
  -9  -4   4       49.81       22.04     81.65 o 
  -8  -4   4        2.84       40.02     73.46 o 
  -7  -4   4     2228.72     2223.46    113.72 o 
  -6  -4   4     1407.97     1380.98     94.35 o 
  -5  -4   4      578.67      505.81     68.72 o 
  -4  -4   4     1913.31     1945.72     92.07 o 
  -3  -4   4      186.29      120.14     50.48 o 
  -2  -4   4       31.71       20.52     43.53 o 
  -1  -4   4     3455.62     4019.74    104.49 o 
   0  -4   4      144.49      144.17     28.98 o 
   1  -4   4      409.24      438.78     51.06 o 
   2  -4   4     3588.80     3889.65    120.08 o 
   3  -4   4       51.04      143.83     67.86 o 
   4  -4   4     1085.79     1149.22    101.12 o 
   5  -4   4       41.61       13.60     76.64 o 
   6  -4   4       38.54       32.64     81.60 o 
   7  -4   4       24.47       71.27     85.16 o 
   8  -4   4      134.05      173.73     91.37 o 
   9  -4   4      151.72      383.13     87.29 o 
  10  -4   4      179.54      149.10     88.99 o 
 -11  -3   4        1.90       96.22     94.28 o 
 -10  -3   4      337.99      291.17     92.81 o 
  -9  -3   4      553.45      459.46     94.19 o 
  -8  -3   4      137.36      239.44     71.57 o 
  -7  -3   4       18.70       59.34     61.45 o 
  -6  -3   4     7761.43     6932.23    170.32 o 
  -5  -3   4      235.38      251.85     54.75 o 
  -4  -3   4      269.65      297.52     53.76 o 
  -3  -3   4     3670.21     3787.36    103.81 o 
  -2  -3   4      468.03      368.69     49.47 o 
  -1  -3   4     2340.49     2356.49     79.27 o 
   0  -3   4      535.07      531.57     31.74 o 
   1  -3   4      841.63      951.95     56.46 o 
   2  -3   4     1138.98     1127.97     70.75 o 
   3  -3   4     5113.40     4810.60    149.99 o 
   4  -3   4     3054.53     2860.19    129.76 o 
   5  -3   4      744.56      648.22     81.64 o 
   6  -3   4      123.62      103.51     81.61 o 
   7  -3   4      213.82      104.28     87.51 o 
   8  -3   4      133.45      148.47     81.24 o 
   9  -3   4      347.57      115.61    108.49 o 
  10  -3   4      969.27      974.83    117.25 o 
  11  -3   4      170.53      107.12     95.52 o 
 -12  -2   4      445.54      440.42    119.04 o 
 -11  -2   4      384.99      415.47    102.45 o 
 -10  -2   4      654.03      738.51    115.34 o 
  -9  -2   4      417.68      394.94     90.73 o 
  -8  -2   4      808.03      993.54     88.68 o 
  -7  -2   4     2358.96     2038.84    111.59 o 
  -6  -2   4    11618.61    12170.69    215.01 o 
  -5  -2   4    11741.97    11718.39    197.38 o 
  -4  -2   4    22805.36    22977.20    263.31 o 
  -3  -2   4     5291.32     5058.27    112.63 o 
  -2  -2   4     3861.48     3977.67     93.03 o 
  -1  -2   4    14269.11    14328.76    164.04 o 
   0  -2   4    26505.67    28963.05   1373.71 o 
   1  -2   4    19590.52    19333.29     39.81 o 
   2  -2   4    29258.56    32355.65    312.69 o 
   3  -2   4     7076.21     6583.26    157.37 o 
   4  -2   4     3154.84     3186.85    125.91 o 
   5  -2   4     1243.12     1290.73     94.84 o 
   6  -2   4     3884.81     4147.14    147.23 o 
   7  -2   4     2083.53     1909.34    125.12 o 
   8  -2   4     2521.16     2602.56    149.61 o 
   9  -2   4      192.23       73.45     96.05 o 
  10  -2   4        2.58       61.37     86.01 o 
  11  -2   4        3.34       51.45     88.73 o 
 -12  -1   4      238.05      209.84     96.34 o 
 -11  -1   4       59.86      283.15     98.55 o 
 -10  -1   4      180.84      122.79     97.47 o 
  -9  -1   4      925.54     1105.64    112.11 o 
  -8  -1   4     2876.33     2838.48    128.41 o 
  -7  -1   4     4351.77     4137.45    143.33 o 
  -6  -1   4     4184.78     4038.49    128.62 o 
  -5  -1   4     1653.56     1621.39     77.76 o 
  -4  -1   4     1079.67     1143.33     65.63 o 
  -3  -1   4     5364.74     5204.34    110.46 o 
  -2  -1   4    12838.85    12959.90    158.54 o 
  -1  -1   4    13403.94    14185.25    151.19 o 
   0  -1   4     1780.84     1654.37     71.67 o 
   1  -1   4      927.42     1070.80     49.55 o 
   2  -1   4     9652.66    10215.54    159.13 o 
   3  -1   4      567.05      525.92     58.67 o 
   4  -1   4       25.63       31.60     54.15 o 
   5  -1   4      510.97      464.41     70.01 o 
   6  -1   4       96.86       33.41     69.50 o 
   7  -1   4       35.91       24.06     73.44 o 
   8  -1   4     1581.75     1878.62    120.96 o 
   9  -1   4      239.33       52.45     84.16 o 
  10  -1   4      260.53      242.39     88.53 o 
  11  -1   4        2.24       67.22     85.86 o 
 -12   0   4      400.23      307.04    115.44 o 
 -11   0   4       57.28      107.95    107.95 o 
 -10   0   4       11.36      122.92     85.27 o 
  -9   0   4      187.33      215.07     86.94 o 
  -8   0   4     1975.73     1909.85    118.34 o 
  -7   0   4        5.01       66.79     69.13 o 
  -6   0   4    12932.33    13037.44    226.15 o 
  -5   0   4      955.83      821.94     45.42 o 
  -4   0   4       20.50        8.54     42.76 o 
  -3   0   4     3422.35     3257.53     84.39 o 
  -2   0   4     2995.73     2929.22     73.22 o 
  -1   0   4     1235.74     1250.13     43.15 o 
   0   0   4    11031.60    10805.79    311.44 o 
   1   0   4     2831.55     2878.66     68.81 o 
   2   0   4     5142.20     4971.35    106.46 o 
   3   0   4     5705.21     5610.46    129.27 o 
   4   0   4      227.92      274.63     54.33 o 
   5   0   4      225.63      202.65     57.90 o 
   6   0   4      915.07      819.45     82.41 o 
   7   0   4      655.48      463.73     93.64 o 
   8   0   4      525.12      595.00     87.88 o 
   9   0   4      470.48      391.66     99.66 o 
  10   0   4      879.51      948.12    109.08 o 
  11   0   4      128.53      102.63     91.06 o 
  12   0   4        8.40       25.18     85.27 o 
 -12   1   4      147.87       21.40    107.49 o 
 -11   1   4       55.54      242.12     97.27 o 
 -10   1   4      253.58      282.09     93.84 o 
  -9   1   4      269.07      235.39     93.24 o 
  -8   1   4      447.10      586.85     90.56 o 
  -7   1   4     2459.35     2262.73    118.24 o 
  -6   1   4    13521.39    13762.91    232.89 o 
  -5   1   4     7103.89     7456.40    154.40 o 
  -4   1   4    10033.86    10182.81    166.03 o 
  -3   1   4     7481.95     6986.76    121.54 o 
  -2   1   4     4690.44     4439.65     84.58 o 
  -1   1   4    25557.03    26510.22    200.41 o 
   0   1   4    72328.87    66094.33   1090.66 o 
   1   1   4    28549.73    31188.92    241.90 o 
   2   1   4    31248.25    29972.55    278.27 o 
   3   1   4    10831.15     9826.62    168.25 o 
   4   1   4     7309.41     7069.97    154.66 o 
   5   1   4     6789.68     6097.39    152.92 o 
   6   1   4    20984.63    20716.04    298.07 o 
   7   1   4     4496.32     4252.96    151.84 o 
   8   1   4     4790.45     4532.52    161.90 o 
   9   1   4      697.50      849.97     97.76 o 
  10   1   4       31.97       63.49     82.25 o 
  11   1   4      132.10      157.81     80.94 o 
  12   1   4      397.79      334.75     98.80 o 
 -12   2   4       45.78       95.45     95.45 o 
 -11   2   4      227.24      115.18    115.18 o 
 -10   2   4     1524.09     1549.12    134.02 o 
  -9   2   4     1054.31     1048.06    114.84 o 
  -8   2   4     5879.52     6220.58    191.41 o 
  -7   2   4     3469.05     3450.85    141.48 o 
  -6   2   4     2794.09     3219.85    120.66 o 
  -5   2   4     3910.42     3870.92    117.51 o 
  -4   2   4     2391.62     2282.49     87.00 o 
  -3   2   4    11423.95    11740.70    160.23 o 
  -2   2   4    48513.80    46644.89    321.14 o 
  -1   2   4    14747.82    15051.71    149.19 o 
   0   2   4     1918.74     1859.29     36.94 o 
   1   2   4     6444.14     6567.34    103.58 o 
   2   2   4     1266.31     1173.39     55.56 o 
   3   2   4     3326.73     3237.57     97.46 o 
   4   2   4     7824.79     6878.47    150.09 o 
   5   2   4     1271.60     1158.72     76.91 o 
   6   2   4      649.98      602.29     68.61 o 
   7   2   4        8.57       40.82     59.04 o 
   8   2   4     1580.28     1492.22    114.32 o 
   9   2   4       23.93       49.42     77.91 o 
  10   2   4        2.73       29.22     82.67 o 
  11   2   4       29.94       45.34     91.19 o 
  12   2   4       99.13      226.85     91.92 o 
 -11   3   4       57.64      171.38     98.44 o 
 -10   3   4       47.69        4.95    104.96 o 
  -9   3   4       27.83       19.03     87.11 o 
  -8   3   4     2358.25     2404.33    137.16 o 
  -7   3   4      164.69      215.24     80.63 o 
  -6   3   4     2799.54     2794.93    121.40 o 
  -5   3   4      327.80      344.68     60.86 o 
  -4   3   4       68.07       66.40     43.88 o 
  -3   3   4     1508.77     1563.22     64.77 o 
  -2   3   4    15452.23    16133.28    175.27 o 
  -1   3   4      787.51      904.89     42.53 o 
   0   3   4     6698.78     6779.10    182.57 o 
   1   3   4     1273.95     1454.70     58.76 o 
   2   3   4     4938.62     4856.68    109.08 o 
   3   3   4     1181.84     1458.73     74.30 o 
   4   3   4     5764.33     5629.56    137.82 o 
   5   3   4       83.89      127.10     49.89 o 
   6   3   4     2085.10     2157.56    104.41 o 
   7   3   4      354.54      425.62     70.52 o 
   8   3   4      402.75      437.71     84.78 o 
   9   3   4       63.44       80.08     79.51 o 
  10   3   4        6.72       24.03     78.63 o 
  11   3   4       37.53       91.38     91.38 o 
  12   3   4      157.21       19.77     94.81 o 
 -11   4   4        1.70       80.93    104.26 o 
 -10   4   4     1375.86     1207.79    139.10 o 
  -9   4   4       67.19      113.74     86.74 o 
  -8   4   4      389.45      481.60     97.52 o 
  -7   4   4      309.35      429.43     91.76 o 
  -6   4   4     2220.63     2481.23    126.74 o 
  -5   4   4     1456.12     1332.90     86.75 o 
  -4   4   4       52.26        2.29     48.21 o 
  -3   4   4     4206.94     4731.13    111.55 o 
  -2   4   4     5601.95     5419.02    107.64 o 
  -1   4   4     7619.16     7789.90    123.63 o 
   0   4   4    33979.87    38543.49    770.10 o 
   1   4   4    13415.73    13493.25    178.21 o 
   2   4   4     5585.19     5194.34    119.21 o 
   3   4   4     7127.69     6595.39    144.11 o 
   4   4   4     9824.15     8842.61    178.32 o 
   5   4   4     5319.96     4736.81    141.20 o 
   6   4   4    23075.88    23430.60    324.83 o 
   7   4   4     3214.22     3336.07    135.31 o 
   8   4   4     1868.77     1806.77    109.07 o 
   9   4   4     1297.32     1241.73    111.91 o 
  10   4   4      500.93      215.78     98.47 o 
  11   4   4      333.82      382.23     98.16 o 
  12   4   4     1121.81     1065.24    114.43 o 
 -11   5   4      116.35       21.48    114.10 o 
 -10   5   4     1630.81     1436.97    135.00 o 
  -9   5   4      246.75      446.66    101.15 o 
  -8   5   4     1710.11     1671.88    135.06 o 
  -7   5   4     1748.36     1856.73    123.95 o 
  -6   5   4     1055.49     1027.77    103.09 o 
  -5   5   4     2619.14     2644.77    114.08 o 
  -4   5   4     9831.29    10308.69    190.19 o 
  -3   5   4     4670.76     4832.46    124.54 o 
  -2   5   4    27247.00    29747.42    286.10 o 
  -1   5   4     8258.70     7921.50    139.79 o 
   0   5   4     1442.53     1589.92    123.10 o 
   1   5   4     8259.74     8701.83    154.78 o 
   2   5   4     5121.10     4652.82    122.04 o 
   3   5   4     2115.76     2176.73     87.89 o 
   4   5   4    10638.19    10571.22    197.84 o 
   5   5   4     2238.35     2220.31    106.20 o 
   6   5   4      720.24      611.42     79.43 o 
   7   5   4      144.62      311.81     71.18 o 
   8   5   4        7.27       36.90     69.83 o 
   9   5   4       14.10       18.20     81.66 o 
  10   5   4      223.62      185.94     92.45 o 
  11   5   4       19.81       44.12     90.16 o 
  12   5   4      243.32      227.43     87.83 o 
 -10   6   4       28.69       21.88    115.52 o 
  -9   6   4       33.04      133.13     97.63 o 
  -8   6   4      248.35      283.48    108.45 o 
  -7   6   4      144.54      276.39     86.63 o 
  -6   6   4       66.68      164.75     80.52 o 
  -5   6   4        6.11        7.20     69.04 o 
  -4   6   4        9.36      103.52     59.15 o 
  -3   6   4      948.06      962.13     77.34 o 
  -2   6   4     6820.67     7293.28    151.59 o 
  -1   6   4      237.82      257.21     54.45 o 
   0   6   4        3.81      150.57     45.70 o 
   1   6   4        8.46      133.16     49.13 o 
   2   6   4      303.62      253.43     56.70 o 
   3   6   4      244.78      264.71     58.29 o 
   4   6   4     8100.36     7717.79    180.58 o 
   5   6   4        6.70       44.63     56.58 o 
   6   6   4      309.32      544.06     75.41 o 
   7   6   4        6.20       61.56     66.68 o 
   8   6   4       24.42       82.32     68.70 o 
   9   6   4        2.61      162.57     75.31 o 
  10   6   4      789.09      732.69    106.08 o 
  11   6   4        1.26       23.95     79.11 o 
 -10   7   4      579.35      398.60    118.09 o 
  -9   7   4        2.12      114.74     96.07 o 
  -8   7   4      136.29      126.89    104.50 o 
  -7   7   4        2.12       55.13     93.48 o 
  -6   7   4       97.36      228.15     86.17 o 
  -5   7   4      185.93      181.71     83.73 o 
  -4   7   4      318.72      378.73     81.07 o 
  -3   7   4      362.74      519.22     69.12 o 
  -2   7   4     2105.39     2021.41    100.13 o 
  -1   7   4      293.56      316.33     67.99 o 
   0   7   4     2202.41     2016.05    117.27 o 
   1   7   4     2849.99     2768.57    113.46 o 
   2   7   4       65.92        6.78     61.07 o 
   3   7   4     1090.65      979.93     89.82 o 
   4   7   4     4971.93     5092.03    159.38 o 
   5   7   4      567.23      617.88     82.01 o 
   6   7   4     5633.37     5539.87    171.96 o 
   7   7   4     1199.28      949.21    101.32 o 
   8   7   4      147.45      193.46     74.97 o 
   9   7   4      600.10      595.65    102.58 o 
  10   7   4      839.81      924.20    107.97 o 
  11   7   4      111.63      167.97     89.81 o 
  -9   8   4       29.65      121.13    105.05 o 
  -8   8   4       34.85      219.22     94.51 o 
  -7   8   4      458.65      537.45    111.56 o 
  -6   8   4      407.13      244.26    111.78 o 
  -5   8   4      328.77      456.35     94.76 o 
  -4   8   4     3951.66     4138.37    165.76 o 
  -3   8   4      764.75      801.93     91.49 o 
  -2   8   4     4476.01     4557.91    158.57 o 
  -1   8   4     2551.69     2592.51    120.50 o 
   0   8   4     1343.82     1422.61    210.75 o 
   1   8   4     2123.34     2289.01    116.82 o 
   2   8   4     6074.83     5452.06    173.71 o 
   3   8   4      482.14      494.38     79.63 o 
   4   8   4     3086.89     3018.40    138.08 o 
   5   8   4     1928.89     1866.36    116.87 o 
   6   8   4       46.17       36.58     78.22 o 
   7   8   4       96.98      224.97     79.06 o 
   8   8   4      853.15      970.64     99.37 o 
   9   8   4       26.57       39.60     78.27 o 
  10   8   4      118.25       40.21     84.68 o 
  11   8   4        6.23       73.90     81.51 o 
  -8   9   4       39.46       83.07    109.21 o 
  -7   9   4       11.19       26.86    100.86 o 
  -6   9   4      284.41      281.93    104.31 o 
  -5   9   4        5.41      276.56     84.37 o 
  -4   9   4       10.83       29.57     80.51 o 
  -3   9   4      406.25      472.73     95.21 o 
  -2   9   4      292.71      348.31     84.24 o 
  -1   9   4        1.97      134.07     69.72 o 
   0   9   4      430.22      391.80     61.88 o 
   1   9   4       39.77       41.72     74.97 o 
   2   9   4       30.37       46.83     77.16 o 
   3   9   4      124.17      253.38     73.50 o 
   4   9   4     1631.10     1648.11    115.29 o 
   5   9   4       52.87       77.17     77.17 o 
   6   9   4        8.37       76.55     76.55 o 
   7   9   4       63.76       25.71     79.67 o 
   8   9   4      298.01      287.39     86.08 o 
   9   9   4        0.81       83.99     83.99 o 
  10   9   4      484.44      553.34     93.79 o 
  -7  10   4        1.06        5.53     96.16 o 
  -6  10   4      251.35      215.62    107.02 o 
  -5  10   4        6.62       19.52     92.34 o 
  -4  10   4       29.61       96.65     83.98 o 
  -3  10   4       11.77       17.81     91.75 o 
  -2  10   4      150.30      197.94     88.54 o 
  -1  10   4        0.67       31.29     81.50 o 
   0  10   4       31.51       15.35     63.10 o 
   1  10   4      296.67      508.09     85.64 o 
   2  10   4        6.41      122.07     79.26 o 
   3  10   4        8.72       55.77     83.03 o 
   4  10   4      633.68      703.28     94.24 o 
   5  10   4        0.35       86.53     86.53 o 
   6  10   4      253.02      363.62     86.69 o 
   7  10   4      192.04      232.82     86.89 o 
   8  10   4        3.27       56.43     82.04 o 
   9  10   4       24.01       46.93     78.88 o 
  -6  11   4       71.69      234.30     89.75 o 
  -5  11   4        3.17      205.27     87.35 o 
  -4  11   4      326.04      294.91     95.65 o 
  -3  11   4       93.09      104.61     93.74 o 
  -2  11   4      272.70      446.58     99.23 o 
  -1  11   4      256.89      194.59     97.29 o 
   0  11   4      520.91      474.49     72.77 o 
   1  11   4      128.57      121.75     83.82 o 
   2  11   4     1017.56      982.74    111.43 o 
   3  11   4      104.70      238.42     82.58 o 
   4  11   4      357.06      472.38     95.47 o 
   5  11   4      554.37      443.45     99.45 o 
   6  11   4       15.73        8.95     84.77 o 
   7  11   4        0.24       82.42     82.42 o 
   8  11   4      434.96      588.69     86.79 o 
  -5  12   4        9.98        4.73     96.43 o 
  -4  12   4        1.14        0.00     97.31 o 
  -3  12   4       40.65       88.81    103.20 o 
  -2  12   4       17.89       35.11    100.25 o 
  -1  12   4       17.23       35.92     95.42 o 
   0  12   4      125.81       63.23    207.95 o 
   1  12   4        0.40      117.02     85.06 o 
   2  12   4        5.75       90.24     90.24 o 
   3  12   4       18.19      100.91    100.91 o 
   4  12   4       51.05       34.30     83.22 o 
   5  12   4       57.11       42.27     88.73 o 
   6  12   4       16.12       94.09     80.11 o 
   7  12   4        2.98       12.65     75.15 o 
  -3  13   4       13.05       39.16     94.49 o 
  -2  13   4        0.64       20.09     91.28 o 
  -1  13   4        0.15       88.63     97.34 o 
   0  13   4       40.76      121.58     77.73 o 
   1  13   4        4.57       98.91     98.91 o 
   2  13   4        0.14       95.65     90.09 o 
   3  13   4       42.56       81.83     97.23 o 
   4  13   4        6.49       43.77     93.78 o 
   5  13   4        4.06       18.35     81.13 o 
  -5 -10   5      109.34        0.00     73.54 o 
  -4 -10   5       62.97       27.63     64.68 o 
  -3 -10   5      135.59       85.43     68.80 o 
  -2 -10   5        0.27       54.79     66.79 o 
  -1 -10   5       84.11      106.65     69.67 o 
   0 -10   5        1.33       43.74     47.15 o 
   1 -10   5       85.80      106.47     62.34 o 
   2 -10   5       21.22       28.22     58.13 o 
   3 -10   5      101.39       76.87     78.64 o 
  -7  -9   5        5.39       82.17     70.25 o 
  -6  -9   5        9.71       18.58     71.60 o 
  -5  -9   5      111.38       25.47     78.19 o 
  -4  -9   5       30.78       17.68     67.49 o 
  -3  -9   5        3.91       52.87     69.75 o 
  -2  -9   5        1.36       45.84     68.58 o 
  -1  -9   5      124.42      113.25     75.25 o 
   0  -9   5       13.16       61.25     45.72 o 
   1  -9   5       30.69       36.82     68.09 o 
   2  -9   5       84.68       79.86     67.11 o 
   3  -9   5       27.31       87.57     87.57 o 
   4  -9   5       27.01      107.40    107.40 o 
   5  -9   5        0.01       12.85    110.03 o 
  -8  -8   5        1.63      103.32     73.80 o 
  -7  -8   5       15.43       78.90     78.90 o 
  -6  -8   5      205.66      252.94     79.02 o 
  -5  -8   5      475.49      329.98     89.53 o 
  -4  -8   5       45.15       35.78     69.56 o 
  -3  -8   5        7.33       68.65     68.65 o 
  -2  -8   5       57.11       66.38     70.11 o 
  -1  -8   5      143.95      132.54     72.11 o 
   0  -8   5      385.74      402.18     73.54 o 
   1  -8   5       23.98       55.06     64.86 o 
   2  -8   5       57.14      104.00     69.20 o 
   3  -8   5       44.37       65.92     88.41 o 
   4  -8   5        2.45       11.99    104.12 o 
   5  -8   5        9.75       90.39    103.48 o 
   6  -8   5       69.86      107.64    107.64 o 
  -9  -7   5       54.24       88.39     74.68 o 
  -8  -7   5       80.39       90.19     82.17 o 
  -7  -7   5       20.85       75.78     75.78 o 
  -6  -7   5      161.47      154.26     76.70 o 
  -5  -7   5      513.18      495.31     91.12 o 
  -4  -7   5       69.38      163.59     66.49 o 
  -3  -7   5      435.99      485.03     77.95 o 
  -2  -7   5       61.65       13.47     70.53 o 
  -1  -7   5      346.27      395.28     77.08 o 
   0  -7   5      123.57      169.26     45.54 o 
   1  -7   5     1000.51      945.89     84.75 o 
   2  -7   5       92.20       31.40     70.76 o 
   3  -7   5      541.32      660.62     94.20 o 
   4  -7   5        9.25       41.42    109.34 o 
   5  -7   5      192.16      213.03    108.20 o 
   6  -7   5       30.85      296.45     84.02 o 
   7  -7   5      299.35      437.33    101.79 o 
 -10  -6   5        0.44        9.04     86.37 o 
  -9  -6   5      394.81      251.63     90.59 o 
  -8  -6   5      344.21      257.07     89.91 o 
  -7  -6   5      356.73      211.63     85.46 o 
  -6  -6   5       14.79       22.27     74.09 o 
  -5  -6   5      537.24      452.24     77.69 o 
  -4  -6   5       61.11      173.86     67.31 o 
  -3  -6   5      177.54      220.26     69.16 o 
  -2  -6   5      286.16      290.61     69.08 o 
  -1  -6   5     2389.47     2418.03    113.11 o 
   0  -6   5       12.49       10.86     43.31 o 
   1  -6   5      242.91      190.22     62.99 o 
   2  -6   5      517.65      556.17     82.02 o 
   3  -6   5       16.29       58.18     81.81 o 
   4  -6   5        5.29        0.00     90.30 o 
   5  -6   5      130.96       95.13    102.88 o 
   6  -6   5       38.17      103.91     93.13 o 
   7  -6   5      110.05      110.72     92.27 o 
   8  -6   5      103.96      234.47     87.68 o 
 -10  -5   5      122.29       45.74     87.20 o 
  -9  -5   5        8.60       65.78     76.13 o 
  -8  -5   5      162.97       16.31     86.66 o 
  -7  -5   5      324.29      366.18     75.61 o 
  -6  -5   5      414.00      460.04     78.77 o 
  -5  -5   5      983.52     1119.69     86.77 o 
  -4  -5   5       33.16       57.12     64.99 o 
  -3  -5   5       28.25       11.91     64.51 o 
  -2  -5   5     1099.10     1081.22     82.86 o 
  -1  -5   5     2565.35     2953.33    108.39 o 
   0  -5   5     2812.62     2753.85    228.75 o 
   1  -5   5      501.58      538.70     70.76 o 
   2  -5   5      226.16      168.44     71.08 o 
   3  -5   5      104.09      187.22     79.32 o 
   4  -5   5      457.19      499.80     98.79 o 
   5  -5   5      590.05      531.60    113.29 o 
   6  -5   5      751.05      653.18    105.75 o 
   7  -5   5       50.33       92.20     93.99 o 
   8  -5   5       26.66       21.34     97.09 o 
   9  -5   5       29.70       83.45     95.30 o 
 -11  -4   5      207.72      138.69     99.25 o 
 -10  -4   5      261.27      297.90     91.84 o 
  -9  -4   5     1470.20     1473.07    120.47 o 
  -8  -4   5      235.75      229.16     81.63 o 
  -7  -4   5        4.92       11.48     67.39 o 
  -6  -4   5      190.44      138.47     71.25 o 
  -5  -4   5      250.06      214.31     73.48 o 
  -4  -4   5      430.65      485.74     69.54 o 
  -3  -4   5       12.32       47.29     55.01 o 
  -2  -4   5      380.95      470.61     63.83 o 
  -1  -4   5      991.38      978.09     70.55 o 
   0  -4   5      332.41      278.57     73.41 o 
   1  -4   5     2980.23     3306.44    103.43 o 
   2  -4   5       29.64      101.92     60.62 o 
   3  -4   5      402.04      332.17     75.34 o 
   4  -4   5      130.40       78.99     84.15 o 
   5  -4   5      956.67     1190.07    117.76 o 
   6  -4   5      380.43      310.32     90.52 o 
   7  -4   5     1819.47     1556.45    130.91 o 
   8  -4   5       38.93      157.41     82.94 o 
   9  -4   5      154.48       36.74     84.20 o 
  10  -4   5        0.15       95.18     95.18 o 
 -11  -3   5        2.68       34.19     89.08 o 
 -10  -3   5      147.85      202.72     86.68 o 
  -9  -3   5     2414.47     2164.72    137.36 o 
  -8  -3   5      717.31      684.29     95.47 o 
  -7  -3   5      754.01      733.70     92.04 o 
  -6  -3   5        3.86       13.15     67.33 o 
  -5  -3   5     1227.25     1248.36     90.85 o 
  -4  -3   5       76.91      125.46     53.69 o 
  -3  -3   5     4563.93     4676.01    128.01 o 
  -2  -3   5     1912.16     2063.70     84.54 o 
  -1  -3   5    12003.76    12875.32    183.92 o 
   0  -3   5      110.33      230.49     64.06 o 
   1  -3   5      823.87      796.11     65.11 o 
   2  -3   5      424.27      468.13     62.20 o 
   3  -3   5      996.04     1131.98     86.50 o 
   4  -3   5      146.94       42.11     80.53 o 
   5  -3   5     1577.26     1482.48    109.81 o 
   6  -3   5      208.70      293.28     89.50 o 
   7  -3   5      482.19      638.63     89.78 o 
   8  -3   5      258.80      381.14     92.64 o 
   9  -3   5       44.41       62.21     86.89 o 
  10  -3   5        7.50       67.04     94.53 o 
 -11  -2   5      651.72      772.41    111.51 o 
 -10  -2   5      193.85      167.54     96.39 o 
  -9  -2   5        2.03       13.07     78.44 o 
  -8  -2   5      467.74      547.18     85.83 o 
  -7  -2   5      228.36      182.74     80.79 o 
  -6  -2   5       10.79        6.56     66.64 o 
  -5  -2   5       31.48       91.04     54.29 o 
  -4  -2   5      214.09      278.47     58.11 o 
  -3  -2   5      394.80      360.81     52.16 o 
  -2  -2   5     4764.28     4760.19    112.48 o 
  -1  -2   5    10271.49    11739.99    161.87 o 
   0  -2   5     6499.69     6342.93    443.10 o 
   1  -2   5      405.85      338.47     49.05 o 
   2  -2   5     1216.97     1191.01     75.30 o 
   3  -2   5        2.02       74.62     55.12 o 
   4  -2   5     4731.82     4752.50    152.37 o 
   5  -2   5     5507.92     5288.75    171.42 o 
   6  -2   5     2407.83     2367.29    130.39 o 
   7  -2   5      121.46      210.39     77.86 o 
   8  -2   5      203.91      326.71     83.93 o 
   9  -2   5      304.58      258.31     95.55 o 
  10  -2   5      294.45      221.73    101.25 o 
  11  -2   5      253.42      208.29     95.21 o 
 -11  -1   5     1365.92     1234.80    127.11 o 
 -10  -1   5      620.20      627.73    112.57 o 
  -9  -1   5     3818.55     4019.85    168.87 o 
  -8  -1   5      324.42      392.89     80.92 o 
  -7  -1   5        9.84      116.48     65.27 o 
  -6  -1   5      232.84      230.30     67.51 o 
  -5  -1   5     2326.58     2354.61    100.12 o 
  -4  -1   5     4798.93     5056.71    127.02 o 
  -3  -1   5     1711.26     1619.87     72.20 o 
  -2  -1   5     1048.85      936.05     55.91 o 
  -1  -1   5     1456.91     1374.56     60.01 o 
   0  -1   5      863.07      823.92     34.09 o 
   1  -1   5       82.50      126.55     44.17 o 
   2  -1   5     2291.18     2374.27     85.40 o 
   3  -1   5      480.90      159.19     78.24 o 
   4  -1   5      663.46      734.16     81.41 o 
   5  -1   5     2529.56     2031.40     66.10 o 
   6  -1   5      388.33      378.08     88.85 o 
   7  -1   5     2407.49     2421.54    129.94 o 
   8  -1   5       42.14       32.73     81.20 o 
   9  -1   5       15.30      108.13     80.39 o 
  10  -1   5       14.66       51.06     83.36 o 
  11  -1   5      390.65      132.62    100.41 o 
 -11   0   5        9.38       68.06    100.57 o 
 -10   0   5      233.66       70.25     93.11 o 
  -9   0   5     3956.36     3733.34    170.73 o 
  -8   0   5      101.58      152.09     80.14 o 
  -7   0   5       20.57       41.60     69.53 o 
  -6   0   5        7.88       63.19     63.19 o 
  -5   0   5     2988.51     3171.76    110.20 o 
  -4   0   5      582.66      502.61     57.44 o 
  -3   0   5    15840.23    14978.46    199.26 o 
  -2   0   5     1427.01     1351.69     57.72 o 
  -1   0   5    13306.44    13743.71    156.92 o 
   0   0   5      835.16      789.11     32.75 o 
   1   0   5     4297.46     4237.76     91.82 o 
   2   0   5      111.27      124.34     41.64 o 
   3   0   5    10417.44    10008.31    181.41 o 
   4   0   5      189.24      164.27     59.34 o 
   5   0   5     2865.54     2811.03    121.51 o 
   6   0   5      183.15      269.59     76.43 o 
   7   0   5      665.85      649.83     87.38 o 
   8   0   5       60.22      220.93     81.55 o 
   9   0   5     1048.82      929.87    108.75 o 
  10   0   5        7.36       90.14     83.78 o 
  11   0   5       17.86       80.90     92.39 o 
 -11   1   5     1588.54     1565.77    135.17 o 
 -10   1   5      114.09      212.88     93.51 o 
  -9   1   5        6.82       42.63     91.61 o 
  -8   1   5      111.59       81.48     83.87 o 
  -7   1   5     1397.35     1313.93    102.81 o 
  -6   1   5      260.56      259.74     73.95 o 
  -5   1   5     4390.07     4379.24    128.80 o 
  -4   1   5      931.49     1097.38     72.92 o 
  -3   1   5     1666.08     1582.70     65.53 o 
  -2   1   5     3448.60     3133.65     80.79 o 
  -1   1   5     4250.77     4182.33     84.15 o 
   0   1   5     6742.64     6487.94    158.82 o 
   1   1   5      343.79      241.39     34.34 o 
   2   1   5     4158.74     4135.92    101.67 o 
   3   1   5     1312.68     1148.13     68.23 o 
   4   1   5     9394.42     8974.70    183.39 o 
   5   1   5     9095.76     9322.01    196.88 o 
   6   1   5     3194.17     3583.07    133.32 o 
   7   1   5        2.30       56.33     69.77 o 
   8   1   5     1037.84     1037.15    101.46 o 
   9   1   5     1977.07     2152.27    133.43 o 
  10   1   5      969.29      870.60    112.79 o 
  11   1   5     1022.84      934.46    120.53 o 
 -11   2   5     1732.61     1270.23    141.25 o 
 -10   2   5      326.85      371.44    105.02 o 
  -9   2   5     1833.26     1972.92    136.35 o 
  -8   2   5      501.09      484.39     96.64 o 
  -7   2   5       23.63       94.52     75.50 o 
  -6   2   5     1908.97     2083.45    111.61 o 
  -5   2   5    13371.40    13163.94    225.97 o 
  -4   2   5     6653.00     6980.55    146.66 o 
  -3   2   5      887.99      862.86     59.98 o 
  -2   2   5     3724.51     3647.33     86.37 o 
  -1   2   5       40.46       43.62     28.45 o 
   0   2   5    11428.53    10889.71     97.20 o 
   1   2   5    11586.56    11213.88    149.65 o 
   2   2   5     5912.31     5262.98    115.31 o 
   3   2   5     2551.02     2175.08     87.02 o 
   4   2   5     2949.20     2785.59    106.13 o 
   5   2   5     1382.57     1517.54     95.73 o 
   6   2   5      146.34      116.15     54.75 o 
   7   2   5       19.83      122.41     65.96 o 
   8   2   5      547.78      496.30     78.57 o 
   9   2   5       90.44      146.67     80.46 o 
  10   2   5        6.70       34.12     79.97 o 
  11   2   5      765.64      793.33    108.38 o 
  12   2   5       25.70       48.64     83.19 o 
 -11   3   5       54.80        0.00    114.10 o 
 -10   3   5        2.19      263.10     90.27 o 
  -9   3   5     1162.70     1131.78    129.42 o 
  -8   3   5       57.32      109.30     89.87 o 
  -7   3   5     1550.52     1573.99    121.13 o 
  -6   3   5       22.01      140.83     64.80 o 
  -5   3   5     4829.38     4912.08    144.29 o 
  -4   3   5       25.08       10.48     48.34 o 
  -3   3   5     9543.96     9015.79    151.53 o 
  -2   3   5        0.26       22.54     34.06 o 
  -1   3   5     1475.72     1466.41     58.51 o 
   0   3   5      713.87      854.33     33.53 o 
   1   3   5    14718.64    14310.66    178.95 o 
   2   3   5      203.53      153.93     37.85 o 
   3   3   5    13215.06    11460.05    193.78 o 
   4   3   5        1.17        0.00     47.96 o 
   5   3   5      823.33      740.56     72.81 o 
   6   3   5       17.04       14.49     63.21 o 
   7   3   5        3.29       23.18     67.67 o 
   8   3   5        5.29       16.69     73.89 o 
   9   3   5     2823.61     3065.86    144.62 o 
  10   3   5       45.13       33.26     75.49 o 
  11   3   5        3.30       39.04     86.75 o 
  12   3   5        8.70       52.96     89.40 o 
 -11   4   5      699.28      542.09    121.02 o 
 -10   4   5       97.94      172.26    106.31 o 
  -9   4   5       71.26      184.30     93.31 o 
  -8   4   5        0.43       52.43     84.74 o 
  -7   4   5     6491.51     6750.74    206.33 o 
  -6   4   5      155.95      180.00     77.78 o 
  -5   4   5     5066.12     5095.20    158.55 o 
  -4   4   5      330.06      338.63     60.99 o 
  -3   4   5      453.46      469.69     54.59 o 
  -2   4   5      442.29      429.01     49.49 o 
  -1   4   5     1876.19     1943.41     68.70 o 
   0   4   5     3301.35     3332.46    163.09 o 
   1   4   5     1788.21     1867.00     73.21 o 
   2   4   5     3261.01     3252.09    100.11 o 
   3   4   5     2607.77     2427.29     97.83 o 
   4   4   5     4342.28     4080.90    127.82 o 
   5   4   5     1206.97     1090.13     88.38 o 
   6   4   5     2706.00     2772.18    124.24 o 
   7   4   5      107.95       39.50     67.27 o 
   8   4   5     1243.53     1417.31    110.48 o 
   9   4   5     3665.39     3784.38    163.26 o 
  10   4   5      805.68     1057.15    111.91 o 
  11   4   5      673.39      812.62    104.36 o 
  12   4   5      247.01      352.41     88.93 o 
 -11   5   5      374.47      251.73    106.05 o 
 -10   5   5       95.15      345.69     94.43 o 
  -9   5   5      132.12       74.47    107.38 o 
  -8   5   5      347.17      260.31    109.12 o 
  -7   5   5      271.46      256.93     96.51 o 
  -6   5   5      983.61      924.10    112.36 o 
  -5   5   5     8363.50     8895.66    210.18 o 
  -4   5   5     3484.80     3628.24    125.42 o 
  -3   5   5      113.77      345.34     53.96 o 
  -2   5   5     5127.00     5209.01    120.58 o 
  -1   5   5     1300.05     1358.76     69.22 o 
   0   5   5     9779.81    10045.97    115.79 o 
   1   5   5    19103.81    20387.68    248.11 o 
   2   5   5     5137.84     5145.41    128.33 o 
   3   5   5      722.47      718.31     67.30 o 
   4   5   5     5355.76     5772.58    151.33 o 
   5   5   5      206.17      233.76     65.66 o 
   6   5   5     1207.52     1252.56     96.50 o 
   7   5   5     1914.29     2116.89    116.32 o 
   8   5   5      937.40     1041.83    104.64 o 
   9   5   5       69.12       85.45     78.43 o 
  10   5   5       92.21       37.82     92.77 o 
  11   5   5      251.29      249.15     89.94 o 
 -10   6   5       57.38       89.04    109.62 o 
  -9   6   5        2.59       66.03    107.22 o 
  -8   6   5       81.58      115.32    100.91 o 
  -7   6   5     1140.16     1180.01    134.45 o 
  -6   6   5      242.76      254.06     94.89 o 
  -5   6   5     2326.48     2413.28    128.08 o 
  -4   6   5      275.92      334.15     79.95 o 
  -3   6   5      219.74      186.06     60.93 o 
  -2   6   5      217.16      292.79     56.00 o 
  -1   6   5       32.85      163.12     45.58 o 
   0   6   5      872.62     1029.99     50.37 o 
   1   6   5    11436.29    11929.41    201.52 o 
   2   6   5      130.51      160.11     49.63 o 
   3   6   5     2304.74     1986.40     99.97 o 
   4   6   5        1.59       33.92     59.86 o 
   5   6   5       44.55       43.49     65.22 o 
   6   6   5       75.32       75.38     75.38 o 
   7   6   5      493.19      811.19     88.33 o 
   8   6   5        0.18       50.67     73.01 o 
   9   6   5     1456.49     1413.93    117.00 o 
  10   6   5       99.70      162.72     85.95 o 
  11   6   5       45.49       65.68     87.14 o 
 -10   7   5       49.38      139.29    101.30 o 
  -9   7   5      217.52      101.15    115.83 o 
  -8   7   5       14.41      103.47    101.13 o 
  -7   7   5     3804.35     3608.12    189.44 o 
  -6   7   5       28.70       79.66     86.41 o 
  -5   7   5     1211.13     1527.44    110.22 o 
  -4   7   5        1.31       18.22     68.35 o 
  -3   7   5      305.06      309.35     76.79 o 
  -2   7   5      114.55      148.08     60.65 o 
  -1   7   5     5548.69     5643.65    154.11 o 
   0   7   5      612.06      728.12     96.42 o 
   1   7   5      652.15      696.07     79.26 o 
   2   7   5      348.17      310.47     67.01 o 
   3   7   5      211.60      117.67     64.84 o 
   4   7   5      849.62      865.20     84.68 o 
   5   7   5      608.36      428.11     85.87 o 
   6   7   5     1186.31     1196.82     99.93 o 
   7   7   5       18.23       86.79     72.34 o 
   8   7   5      232.38      218.35     81.68 o 
   9   7   5     1573.58     1809.65    132.46 o 
  10   7   5      272.13      378.82     90.44 o 
  11   7   5       36.46       49.21     83.88 o 
  -9   8   5        2.60      112.52    112.52 o 
  -8   8   5       27.46      106.69    109.47 o 
  -7   8   5      139.81      129.23    111.02 o 
  -6   8   5      100.88      105.23    105.23 o 
  -5   8   5      930.35      975.87    109.02 o 
  -4   8   5     1092.55      988.15    105.96 o 
  -3   8   5      444.48      471.89     86.00 o 
  -2   8   5     1679.45     1839.21    111.64 o 
  -1   8   5     1544.91     1443.33    110.39 o 
   0   8   5     2092.09     1979.88     77.39 o 
   1   8   5     4598.77     5261.75    156.96 o 
   2   8   5     2400.16     2385.81    123.49 o 
   3   8   5       29.18       15.78     76.26 o 
   4   8   5     2628.25     2876.01    135.13 o 
   5   8   5     1673.69     1996.86    121.39 o 
   6   8   5      623.14      853.59     93.89 o 
   7   8   5     1402.83     1570.58    108.91 o 
   8   8   5      808.54      933.04    105.11 o 
   9   8   5        9.23      180.68     82.04 o 
  10   8   5      238.76      211.97     89.83 o 
  -8   9   5       40.28      112.96    112.96 o 
  -7   9   5      194.95      198.43    106.42 o 
  -6   9   5      279.53      165.51    111.09 o 
  -5   9   5      194.07      307.35     89.74 o 
  -4   9   5      155.18      227.99     84.61 o 
  -3   9   5      379.80      293.71     94.80 o 
  -2   9   5      190.59      218.34     80.83 o 
  -1   9   5       13.65       23.41     77.25 o 
   0   9   5     1027.75     1107.30     74.43 o 
   1   9   5     2355.90     2402.89    131.05 o 
   2   9   5      209.58      110.56     80.00 o 
   3   9   5       33.38      142.61     81.58 o 
   4   9   5        4.46       34.62     74.19 o 
   5   9   5       26.41       60.76     72.44 o 
   6   9   5        7.32       48.07     77.03 o 
   7   9   5      225.91      341.80     78.84 o 
   8   9   5        7.89       30.52     84.06 o 
   9   9   5      130.21      209.61     77.75 o 
  10   9   5       80.45       25.81     77.03 o 
  -7  10   5      552.59      629.69    115.64 o 
  -6  10   5       13.66      109.39    109.39 o 
  -5  10   5      117.83       14.81    104.17 o 
  -4  10   5        1.10       97.04     97.04 o 
  -3  10   5      514.36      397.31    105.23 o 
  -2  10   5      107.38      108.78     86.02 o 
  -1  10   5     1468.01     1647.39    120.81 o 
   0  10   5        4.52       37.65     69.42 o 
   1  10   5       82.54       59.54     89.01 o 
   2  10   5        8.22       13.91     76.51 o 
   3  10   5      172.40      234.75     96.89 o 
   4  10   5      158.85       27.87     87.77 o 
   5  10   5      728.59      847.49    110.06 o 
   6  10   5      163.34       91.99     91.99 o 
   7  10   5        1.52        4.29     82.32 o 
   8  10   5        0.30       30.88     84.38 o 
   9  10   5       98.49      136.56     77.70 o 
  -6  11   5        7.02       72.97     98.55 o 
  -5  11   5        9.60       96.61     96.61 o 
  -4  11   5      157.04       14.37     99.61 o 
  -3  11   5      114.72      126.97     98.30 o 
  -2  11   5      128.20      188.74     96.51 o 
  -1  11   5      250.08       33.81    103.69 o 
   0  11   5      223.78      230.35     66.90 o 
   1  11   5      232.95      195.15     99.08 o 
   2  11   5      501.20      514.96     98.26 o 
   3  11   5        1.37       14.71     92.94 o 
   4  11   5      276.09      342.07     91.67 o 
   5  11   5      741.30      956.81    111.71 o 
   6  11   5      123.99        4.79     95.29 o 
   7  11   5      153.15        4.37     92.61 o 
   8  11   5      316.47       72.97     97.04 o 
  -5  12   5        0.04        4.74     88.29 o 
  -4  12   5       12.87      208.39     88.21 o 
  -3  12   5      166.02      199.31     95.86 o 
  -2  12   5      104.60       84.39     97.95 o 
  -1  12   5        0.26       30.20     95.38 o 
   0  12   5      355.48      257.81     72.52 o 
   1  12   5      117.13      148.05    101.54 o 
   2  12   5       31.36      184.55     89.17 o 
   3  12   5      157.27      201.84     95.47 o 
   4  12   5       26.02      100.08     88.26 o 
   5  12   5       21.27       23.71     85.34 o 
   6  12   5       38.53       50.15     85.15 o 
   7  12   5        1.25       26.10     76.71 o 
  -3  13   5       99.13      148.91     91.95 o 
  -2  13   5       28.94       79.65    100.01 o 
  -1  13   5       94.70      257.71     96.34 o 
   0  13   5        9.32       18.13     98.08 o 
   1  13   5       12.64       21.64     93.78 o 
   2  13   5        8.55       21.43     87.25 o 
   3  13   5      106.46      191.55     88.18 o 
   4  13   5       19.07      103.79     86.87 o 
   5  13   5      116.88      158.71     89.62 o 
  -3 -10   6       18.47       44.56     61.42 o 
  -2 -10   6        0.46       13.88     67.88 o 
  -1 -10   6       94.63       87.72     73.05 o 
   0 -10   6       24.11       29.62    123.38 o 
   1 -10   6       73.72       33.46     60.52 o 
  -6  -9   6        6.71      116.17     67.80 o 
  -5  -9   6       69.56       50.91     73.19 o 
  -4  -9   6       13.74       43.79     71.72 o 
  -3  -9   6      255.15      172.24     79.36 o 
  -2  -9   6       23.68       55.26     70.15 o 
  -1  -9   6       42.55       59.30     73.22 o 
   0  -9   6        5.51       21.39     48.18 o 
   1  -9   6       33.08       91.09     65.68 o 
   2  -9   6        1.31       68.16     69.50 o 
   3  -9   6       70.68      170.24     80.37 o 
   4  -9   6        0.93      202.95     95.67 o 
  -7  -8   6        5.42       38.47     73.44 o 
  -6  -8   6        6.11        0.00     71.06 o 
  -5  -8   6      207.06      155.05     73.53 o 
  -4  -8   6      100.14       63.67     73.50 o 
  -3  -8   6        1.58       52.48     73.06 o 
  -2  -8   6       82.47       44.84     77.74 o 
  -1  -8   6       23.87      141.37     69.45 o 
   0  -8   6      173.31      139.71     52.96 o 
   1  -8   6      142.80      200.09     71.24 o 
   2  -8   6      123.28       52.63     73.45 o 
   3  -8   6        0.04       50.32     86.78 o 
   4  -8   6       19.44       27.75    101.90 o 
   5  -8   6        0.08       98.12    107.60 o 
  -8  -7   6       23.50       78.09     78.09 o 
  -7  -7   6      237.36      143.68     78.34 o 
  -6  -7   6      301.83      230.31     78.68 o 
  -5  -7   6       15.78       15.21     78.99 o 
  -4  -7   6       84.43      236.12     72.63 o 
  -3  -7   6      295.41      289.68     79.33 o 
  -2  -7   6        4.09       14.85     69.31 o 
  -1  -7   6      741.74      756.01     90.42 o 
   0  -7   6       68.31       56.83     49.82 o 
   1  -7   6      280.25      344.57     70.89 o 
   2  -7   6        1.71       71.75     71.75 o 
   3  -7   6      212.15      179.19     94.75 o 
   4  -7   6        9.96       44.13     97.65 o 
   5  -7   6      298.81      392.62    111.21 o 
   6  -7   6       84.05      112.64    112.64 o 
   7  -7   6       36.23       56.68     93.63 o 
  -9  -6   6      408.09      392.69     92.51 o 
  -8  -6   6      214.83      187.68     92.19 o 
  -7  -6   6      399.59      234.64     87.28 o 
  -6  -6   6       80.06       78.07     75.39 o 
  -5  -6   6     1452.09     1342.73    104.74 o 
  -4  -6   6      703.97      746.51     92.07 o 
  -3  -6   6     2442.81     2352.01    127.37 o 
  -2  -6   6      242.06      248.31     75.40 o 
  -1  -6   6      480.86      433.04     80.87 o 
   0  -6   6        0.93       19.19     43.99 o 
   1  -6   6     1385.45     1304.48     94.57 o 
   2  -6   6      382.81      450.74     82.00 o 
   3  -6   6      981.54     1027.79    102.67 o 
   4  -6   6       96.42      165.51    100.70 o 
   5  -6   6       82.33       59.54     92.92 o 
   6  -6   6       14.18       84.16    101.98 o 
   7  -6   6        6.42       86.01     95.81 o 
   8  -6   6        1.19       10.81     87.88 o 
 -10  -5   6        7.42       91.32     91.32 o 
  -9  -5   6       19.56       30.60     87.55 o 
  -8  -5   6      320.10       25.54     80.22 o 
  -7  -5   6      633.73      521.93     96.00 o 
  -6  -5   6      114.31       61.70     81.31 o 
  -5  -5   6      938.13      871.34     96.22 o 
  -4  -5   6      552.62      445.23     80.22 o 
  -3  -5   6       43.40       37.33     68.10 o 
  -2  -5   6      384.48      560.25     77.68 o 
  -1  -5   6     1026.00     1149.96     90.36 o 
   0  -5   6      227.25      203.27     72.28 o 
   1  -5   6      967.62      929.85     79.41 o 
   2  -5   6      930.67      988.10     90.57 o 
   3  -5   6       25.81       12.82     75.77 o 
   4  -5   6      347.65      514.19     90.20 o 
   5  -5   6       27.96       22.49     89.28 o 
   6  -5   6       64.84      224.99     98.27 o 
   7  -5   6       34.90       67.67    102.09 o 
   8  -5   6        6.04       54.53     84.37 o 
 -10  -4   6      511.70      362.52    101.99 o 
  -9  -4   6      186.75      311.12     88.04 o 
  -8  -4   6      105.61      216.11     75.38 o 
  -7  -4   6      272.05      235.97     81.94 o 
  -6  -4   6     3218.76     3052.17    134.02 o 
  -5  -4   6       30.43       67.58     67.58 o 
  -4  -4   6     1077.35     1095.26     91.75 o 
  -3  -4   6     2274.51     2604.61    117.17 o 
  -2  -4   6       58.34       83.00     64.03 o 
  -1  -4   6     1799.14     2055.55    100.25 o 
   0  -4   6      218.27      251.78     68.93 o 
   1  -4   6      748.93      779.44     75.28 o 
   2  -4   6      136.30       98.96     66.33 o 
   3  -4   6     1724.73     1965.00    114.30 o 
   4  -4   6      140.03      182.33     79.68 o 
   5  -4   6     1065.56     1069.77    113.79 o 
   6  -4   6       48.23        0.00     92.73 o 
   7  -4   6       73.34       92.85     91.02 o 
   8  -4   6       19.94      113.45     80.01 o 
   9  -4   6      205.62      194.37     94.03 o 
 -11  -3   6      420.78      346.85     99.04 o 
 -10  -3   6      369.62      276.73     99.84 o 
  -9  -3   6      443.29      387.12     93.87 o 
  -8  -3   6       55.41      118.70     83.50 o 
  -7  -3   6     1718.34     1436.36    108.43 o 
  -6  -3   6      733.11      703.94     89.99 o 
  -5  -3   6     7547.05     7664.29    188.08 o 
  -4  -3   6     4266.55     4764.32    144.88 o 
  -3  -3   6     7521.78     8495.23    177.57 o 
  -2  -3   6      163.92      104.68     56.49 o 
  -1  -3   6     4480.07     4693.19    127.27 o 
   0  -3   6      715.89      729.52    102.32 o 
   1  -3   6    12774.02    13949.90    208.31 o 
   2  -3   6     4764.56     4598.24    134.67 o 
   3  -3   6     4548.34     4411.46    149.22 o 
   4  -3   6      388.21      417.73     85.74 o 
   5  -3   6      926.46     1051.03    107.79 o 
   6  -3   6      376.58      354.29     92.48 o 
   7  -3   6      580.38      498.77    106.57 o 
   8  -3   6      177.11      358.22     96.14 o 
   9  -3   6      309.69      261.63     92.01 o 
  10  -3   6        0.21       87.97     87.97 o 
 -11  -2   6      106.67       14.58     98.49 o 
 -10  -2   6       14.66       28.73     87.62 o 
  -9  -2   6      755.42      706.20    106.77 o 
  -8  -2   6       28.38       33.69     79.48 o 
  -7  -2   6     3528.01     3277.81    144.15 o 
  -6  -2   6     1177.55     1323.88    100.17 o 
  -5  -2   6     2399.41     2435.44    111.72 o 
  -4  -2   6     1501.52     1469.67     90.24 o 
  -3  -2   6     2270.64     2329.70     98.35 o 
  -2  -2   6      108.63       60.75     50.88 o 
  -1  -2   6     8850.21     9686.25    162.67 o 
   0  -2   6       29.88       13.72     28.51 o 
   1  -2   6     3224.67     2989.80     96.91 o 
   2  -2   6     4923.14     5363.94    135.47 o 
   3  -2   6       60.71      105.21     55.12 o 
   4  -2   6      346.97      430.31     80.00 o 
   5  -2   6      656.11      621.96     97.86 o 
   6  -2   6       66.67       62.07     78.44 o 
   7  -2   6       13.11      158.77     79.71 o 
   8  -2   6       90.79      111.58     86.91 o 
   9  -2   6       83.40      117.96     89.67 o 
  10  -2   6      257.35      245.06     92.50 o 
 -11  -1   6       28.49      138.95     84.89 o 
 -10  -1   6      191.34      201.70     99.08 o 
  -9  -1   6      341.96      457.63     94.93 o 
  -8  -1   6      616.89      455.28    101.97 o 
  -7  -1   6       89.04      148.68     74.34 o 
  -6  -1   6    11129.89    11553.26    233.28 o 
  -5  -1   6      163.25      272.13     65.58 o 
  -4  -1   6     1208.91     1064.14     83.85 o 
  -3  -1   6     5061.86     5382.94    132.06 o 
  -2  -1   6     1902.11     1897.98     79.72 o 
  -1  -1   6     1525.11     1574.48     72.07 o 
   0  -1   6     6330.50     6101.53    429.44 o 
   1  -1   6     2397.40     2411.13     86.65 o 
   2  -1   6      235.11      148.50     54.00 o 
   3  -1   6     4641.57     4904.41    138.60 o 
   4  -1   6       51.42       78.51     78.51 o 
   5  -1   6      869.19      588.49     98.32 o 
   6  -1   6      659.36      627.16     93.01 o 
   7  -1   6      180.15      197.64     84.70 o 
   8  -1   6       42.97       78.01     80.97 o 
   9  -1   6      645.92      448.27    102.60 o 
  10  -1   6      298.00      263.42     93.90 o 
  11  -1   6      147.35      108.72     83.60 o 
 -11   0   6      164.80       15.64    105.06 o 
 -10   0   6       10.95       81.71     93.91 o 
  -9   0   6      194.08       67.48    103.46 o 
  -8   0   6       92.76       31.52     90.44 o 
  -7   0   6     3217.73     3150.41    140.45 o 
  -6   0   6     2532.20     3001.06    124.89 o 
  -5   0   6    10412.14    10806.82    209.32 o 
  -4   0   6     3880.49     4331.22    124.83 o 
  -3   0   6     9541.62     9741.95    169.83 o 
  -2   0   6      212.10      251.47     45.86 o 
  -1   0   6    18134.74    19903.03    213.84 o 
   0   0   6     7437.34     7036.65    407.04 o 
   1   0   6    33017.57    35474.87    309.90 o 
   2   0   6    10549.66    10784.38    174.55 o 
   3   0   6     9289.38     9226.37    176.88 o 
   4   0   6      321.21      243.81     71.63 o 
   5   0   6     5198.50     5212.82    164.36 o 
   6   0   6     3790.79     3652.04    149.09 o 
   7   0   6     3151.95     2999.08    144.46 o 
   8   0   6     1077.96     1089.73    107.83 o 
   9   0   6      913.67      879.15    107.39 o 
  10   0   6        0.93       74.61     81.67 o 
  11   0   6       52.06      152.89     83.16 o 
 -11   1   6      198.80      319.48    100.21 o 
 -10   1   6       45.78      109.22     96.25 o 
  -9   1   6     2311.93     2055.56    135.10 o 
  -8   1   6     1638.33     1578.83    133.53 o 
  -7   1   6     4885.62     5119.60    175.56 o 
  -6   1   6     1123.73     1322.20    106.33 o 
  -5   1   6     4987.60     5169.18    150.78 o 
  -4   1   6      308.31      274.04     58.68 o 
  -3   1   6    11725.34    12276.91    187.87 o 
  -2   1   6     8689.41     9251.90    148.69 o 
  -1   1   6    21147.22    23061.25    228.19 o 
   0   1   6      524.68      433.42     38.52 o 
   1   1   6     8101.84     8038.59    135.70 o 
   2   1   6     7893.06     8453.58    149.71 o 
   3   1   6     3306.08     3275.77    110.37 o 
   4   1   6     1032.79     1199.54     84.36 o 
   5   1   6     2325.54     2240.05    115.42 o 
   6   1   6      191.99      180.41     75.79 o 
   7   1   6       30.19        8.90     76.31 o 
   8   1   6      507.62      502.40     96.41 o 
   9   1   6       23.91       52.21     88.31 o 
  10   1   6      104.30        5.10     81.99 o 
  11   1   6        0.48       82.31     82.31 o 
 -11   2   6      112.15       48.33    110.11 o 
 -10   2   6       24.25      227.23     94.49 o 
  -9   2   6      215.04      362.11     92.13 o 
  -8   2   6     1573.99     1672.85    121.86 o 
  -7   2   6      198.14        4.38     90.61 o 
  -6   2   6     8302.00     8963.20    213.53 o 
  -5   2   6     1017.30      988.16     89.89 o 
  -4   2   6       41.39        5.34     50.45 o 
  -3   2   6     3446.80     3468.81    104.05 o 
  -2   2   6    10781.65    10877.77    162.38 o 
  -1   2   6     1523.52     1501.85     65.57 o 
   0   2   6    11360.14    10787.81    449.94 o 
   1   2   6     3788.17     3745.63     95.92 o 
   2   2   6        9.73       46.32     40.98 o 
   3   2   6     3500.56     3136.46    114.25 o 
   4   2   6     1382.03     1206.77     82.20 o 
   5   2   6      104.86      117.05     62.30 o 
   6   2   6     4386.20     4322.68    151.42 o 
   7   2   6      372.44      405.60     77.59 o 
   8   2   6        2.21       44.44     77.62 o 
   9   2   6      450.98      566.10     88.15 o 
  10   2   6       11.83       89.55     89.55 o 
  11   2   6       50.01       58.03     84.54 o 
 -11   3   6        0.32       38.14    101.04 o 
 -10   3   6      962.88     1057.90    124.88 o 
  -9   3   6       82.50      113.89    101.56 o 
  -8   3   6       54.73       76.91     88.59 o 
  -7   3   6     1419.34     1487.11    115.37 o 
  -6   3   6     1648.87     1526.03    118.04 o 
  -5   3   6     3989.36     4222.47    143.52 o 
  -4   3   6        9.35       51.39     53.16 o 
  -3   3   6     5737.14     6271.01    135.88 o 
  -2   3   6      295.14      329.95     49.65 o 
  -1   3   6    19688.07    20985.21    223.13 o 
   0   3   6    11561.50    10941.69    505.93 o 
   1   3   6    24137.26    24184.52    253.57 o 
   2   3   6     3020.31     3158.93     96.09 o 
   3   3   6     9652.72     9155.42    174.69 o 
   4   3   6      349.31      359.12     62.13 o 
   5   3   6     8062.23     8222.13    191.09 o 
   6   3   6     9513.40     9700.75    214.88 o 
   7   3   6     4131.24     4272.00    155.76 o 
   8   3   6      680.04      565.53     93.47 o 
   9   3   6     1439.87     1301.14    117.49 o 
  10   3   6        4.25       76.10     85.18 o 
  11   3   6      329.61      277.58     85.86 o 
 -11   4   6      180.55      297.48    112.95 o 
 -10   4   6      407.89      364.72    118.68 o 
  -9   4   6     1542.76     1500.83    151.69 o 
  -8   4   6     1378.81     1372.61    139.56 o 
  -7   4   6     2788.90     2944.46    152.73 o 
  -6   4   6      186.20      298.11     81.53 o 
  -5   4   6     5618.57     6067.77    172.67 o 
  -4   4   6     1239.13     1268.70     87.98 o 
  -3   4   6    11613.77    12384.11    198.16 o 
  -2   4   6    15990.00    16743.48    217.55 o 
  -1   4   6    18294.29    18986.47    222.90 o 
   0   4   6      167.44      180.47     31.16 o 
   1   4   6    11506.65    12014.31    183.04 o 
   2   4   6      779.45      863.12     64.54 o 
   3   4   6     7752.39     7670.75    163.97 o 
   4   4   6     6497.34     6486.16    163.83 o 
   5   4   6     2904.74     3037.14    124.53 o 
   6   4   6      767.54      784.03     87.40 o 
   7   4   6      524.42      481.26     80.31 o 
   8   4   6       87.23       39.13     74.79 o 
   9   4   6       36.44       13.43     78.45 o 
  10   4   6       46.96       13.86     89.11 o 
  11   4   6        1.06       37.85     82.36 o 
 -10   5   6       95.12       22.38    105.51 o 
  -9   5   6      189.81       76.81    118.12 o 
  -8   5   6      820.73      803.12    133.75 o 
  -7   5   6      406.37      602.51    102.96 o 
  -6   5   6      516.10      739.74     93.66 o 
  -5   5   6      660.03      795.37     87.41 o 
  -4   5   6       29.35       12.85     70.13 o 
  -3   5   6     1571.97     1754.79     89.64 o 
  -2   5   6    10014.57    10214.66    177.34 o 
  -1   5   6     1833.85     1901.31     83.49 o 
   0   5   6     1993.84     1755.82     56.86 o 
   1   5   6     1415.68     1465.04     78.77 o 
   2   5   6      116.66      140.91     51.65 o 
   3   5   6      880.39      903.91     74.27 o 
   4   5   6     5322.96     4812.83    145.03 o 
   5   5   6        3.88       64.83     64.83 o 
   6   5   6     3218.54     3391.37    136.30 o 
   7   5   6      161.99      161.52     74.78 o 
   8   5   6        4.50       25.85     74.17 o 
   9   5   6       40.19       36.16     81.74 o 
  10   5   6      461.47      558.45     90.34 o 
  11   5   6        4.66       85.12     85.12 o 
 -10   6   6      900.49      900.31    132.82 o 
  -9   6   6       18.80       56.25    112.50 o 
  -8   6   6       17.18       65.50     95.84 o 
  -7   6   6       55.70       85.98    101.04 o 
  -6   6   6       18.15      159.66     85.49 o 
  -5   6   6      631.63      575.34     96.92 o 
  -4   6   6     1054.23     1087.58     96.00 o 
  -3   6   6     1233.22     1232.55     84.06 o 
  -2   6   6       28.46       40.89     57.04 o 
  -1   6   6     4776.75     5034.71    135.75 o 
   0   6   6     2327.57     2034.82     65.72 o 
   1   6   6     6443.71     6697.57    153.77 o 
   2   6   6       66.70       52.10     53.39 o 
   3   6   6     3532.16     3388.51    126.71 o 
   4   6   6      754.32      846.18     85.55 o 
   5   6   6     3056.59     3004.60    132.97 o 
   6   6   6     5640.28     5723.78    177.08 o 
   7   6   6     1817.52     1809.70    116.85 o 
   8   6   6        2.51       30.19     73.34 o 
   9   6   6     1078.81      996.01    112.37 o 
  10   6   6       80.21        4.64     88.02 o 
  11   6   6      273.87      190.96     89.48 o 
  -9   7   6      356.66      362.85    124.79 o 
  -8   7   6       64.71       44.79    106.08 o 
  -7   7   6      916.63      878.31    131.90 o 
  -6   7   6       33.21      101.68    101.68 o 
  -5   7   6     1936.10     2072.55    135.17 o 
  -4   7   6     2604.68     2650.51    135.37 o 
  -3   7   6     3381.21     3255.86    130.40 o 
  -2   7   6     5222.04     5491.80    158.70 o 
  -1   7   6     7761.50     8572.62    185.47 o 
   0   7   6      110.85       94.03     44.01 o 
   1   7   6     5746.72     6292.03    165.17 o 
   2   7   6     1064.88     1218.94     84.70 o 
   3   7   6     3860.47     3593.06    135.83 o 
   4   7   6     4023.61     4090.26    148.25 o 
   5   7   6     2233.61     2583.09    127.31 o 
   6   7   6      587.59      438.08     92.01 o 
   7   7   6      978.90      890.87     98.24 o 
   8   7   6      314.67      352.75     82.35 o 
   9   7   6       84.72       21.96     85.91 o 
  10   7   6      151.52      138.12     82.96 o 
  11   7   6       21.93        8.88     74.47 o 
  -9   8   6      135.36       46.25    123.35 o 
  -8   8   6       26.46        5.62    107.79 o 
  -7   8   6      153.79       33.02    118.51 o 
  -6   8   6      202.76      420.91    101.36 o 
  -5   8   6      186.85      164.32     99.99 o 
  -4   8   6        0.14      187.41     76.20 o 
  -3   8   6      922.67     1140.30    101.55 o 
  -2   8   6     1832.17     1800.59    112.23 o 
  -1   8   6      757.73      969.44     90.91 o 
   0   8   6      169.61      272.36     53.82 o 
   1   8   6      139.98      198.50     70.13 o 
   2   8   6        0.53       65.08     68.30 o 
   3   8   6      338.85      241.03     88.35 o 
   4   8   6     2382.55     2426.70    125.89 o 
   5   8   6        7.91       25.47     76.41 o 
   6   8   6      353.74      394.97     79.56 o 
   7   8   6        9.02       47.93     78.31 o 
   8   8   6       43.65        0.00     80.34 o 
   9   8   6        0.71       92.43     77.55 o 
  10   8   6      695.50      514.43    100.61 o 
  -8   9   6       29.68       74.60    114.76 o 
  -7   9   6        3.62       11.08    108.02 o 
  -6   9   6      126.52       89.37    109.72 o 
  -5   9   6       81.63       62.17     99.70 o 
  -4   9   6      292.51      249.69     95.70 o 
  -3   9   6       12.85       40.85     81.70 o 
  -2   9   6       95.97       27.72     81.50 o 
  -1   9   6      372.37      298.61     93.96 o 
   0   9   6       16.29       57.29     58.17 o 
   1   9   6      949.37     1073.57     99.94 o 
   2   9   6      223.87      171.13     83.65 o 
   3   9   6      177.73       48.28     80.06 o 
   4   9   6      434.00      386.74     84.64 o 
   5   9   6      257.74       90.22     90.22 o 
   6   9   6      752.60      796.73     90.17 o 
   7   9   6      352.73      231.36     90.31 o 
   8   9   6       78.93      132.41     77.12 o 
   9   9   6      227.17      274.14     80.01 o 
  10   9   6      124.31      113.63     78.87 o 
  -7  10   6      137.52      232.76    102.43 o 
  -6  10   6       27.63        0.00    107.97 o 
  -5  10   6      151.47      163.91    105.94 o 
  -4  10   6      657.60      688.65    101.25 o 
  -3  10   6      506.89      376.46    103.68 o 
  -2  10   6      455.01      539.33     98.55 o 
  -1  10   6     1646.53     1911.14    126.68 o 
   0  10   6      135.91       70.91     62.61 o 
   1  10   6      815.18      767.54    109.29 o 
   2  10   6      987.71      808.60    108.36 o 
   3  10   6      789.02      901.32     98.16 o 
   4  10   6      560.07      704.10     96.10 o 
   5  10   6      949.67      942.50    111.51 o 
   6  10   6       55.31       73.46     80.70 o 
   7  10   6      348.67      437.47     88.44 o 
   8  10   6      477.74      471.30     97.20 o 
   9  10   6       47.95       77.05     77.05 o 
  -6  11   6      152.34       67.92    104.70 o 
  -5  11   6       54.77      230.27    102.34 o 
  -4  11   6        1.54       14.24     88.36 o 
  -3  11   6      281.81      229.53    106.69 o 
  -2  11   6       21.38      172.54     85.22 o 
  -1  11   6      101.90       56.86     96.60 o 
   0  11   6      327.00      402.88    111.68 o 
   1  11   6       26.38      123.97     87.79 o 
   2  11   6        9.46      160.55     78.78 o 
   3  11   6      137.36      365.75     82.51 o 
   4  11   6      144.71      143.03     88.83 o 
   5  11   6       29.80       48.00     86.61 o 
   6  11   6        0.75       27.84     82.08 o 
   7  11   6        6.81       35.76     79.38 o 
   8  11   6       68.75      227.64     80.18 o 
  -5  12   6        4.59       53.42     97.01 o 
  -4  12   6        3.08       81.89     90.35 o 
  -3  12   6       12.16       57.85     95.65 o 
  -2  12   6       10.48       38.92     94.10 o 
  -1  12   6       41.00       74.93     99.90 o 
   0  12   6      134.58      284.15     66.19 o 
   1  12   6       71.25      172.76     91.14 o 
   2  12   6        8.43       31.31     88.93 o 
   3  12   6       26.82       15.78     91.37 o 
   4  12   6       40.26      106.11     90.14 o 
   5  12   6        9.58       38.66     78.74 o 
   6  12   6       20.93      170.86     78.26 o 
   7  12   6       20.00       47.99     82.32 o 
  -3  13   6       64.19       61.42     90.89 o 
  -2  13   6       14.37      100.98    100.98 o 
  -1  13   6      127.38      238.57     99.60 o 
   0  13   6       40.87       80.45     68.14 o 
   1  13   6       32.16       32.15     93.89 o 
   2  13   6      117.73      101.17    107.27 o 
   3  13   6      103.53       36.33     97.20 o 
   4  13   6       21.30      179.73     86.18 o 
   5  13   6      162.77      170.18     90.59 o 
  -4  -9   7       39.47       55.67     74.01 o 
  -3  -9   7        0.69       64.16     67.92 o 
  -2  -9   7        0.71       65.28     76.87 o 
  -1  -9   7        1.09       19.08     75.27 o 
   0  -9   7       33.94       33.95     51.17 o 
   1  -9   7        2.13       70.70     70.70 o 
   2  -9   7        3.06       67.25     72.18 o 
  -6  -8   7       22.66      111.55     72.87 o 
  -5  -8   7       50.65      182.77     70.04 o 
  -4  -8   7       96.65       23.69     84.06 o 
  -3  -8   7      163.14      222.32     85.99 o 
  -2  -8   7        4.47       43.68     74.82 o 
  -1  -8   7       77.47       15.76     81.63 o 
   0  -8   7       54.73        9.76     52.56 o 
   1  -8   7       58.28       56.70     73.33 o 
   2  -8   7       93.91      118.88     78.49 o 
   3  -8   7      100.83      148.96     86.50 o 
   4  -8   7        4.50       25.76     92.44 o 
  -7  -7   7       32.51       36.41     74.33 o 
  -6  -7   7       48.46       28.35     83.87 o 
  -5  -7   7      108.16      144.64     80.59 o 
  -4  -7   7        5.15       56.32     80.82 o 
  -3  -7   7       68.11       48.28     84.61 o 
  -2  -7   7       49.46      107.71     78.54 o 
  -1  -7   7      249.77      113.80     87.57 o 
   0  -7   7      125.74      152.49     52.90 o 
   1  -7   7       65.75      135.54     75.90 o 
   2  -7   7        3.72       48.01     77.43 o 
   3  -7   7        2.96        0.00     85.09 o 
   4  -7   7        5.73       73.51     90.07 o 
   5  -7   7       48.05      155.29     96.93 o 
   6  -7   7        0.98       57.96    102.71 o 
  -8  -6   7        0.76       85.37     85.37 o 
  -7  -6   7       54.65       16.59     87.94 o 
  -6  -6   7      108.91       20.53     84.28 o 
  -5  -6   7      269.02      231.04     87.49 o 
  -4  -6   7       30.91       27.79     84.76 o 
  -3  -6   7       24.95        0.00     77.01 o 
  -2  -6   7       50.16       54.08     81.61 o 
  -1  -6   7      100.70      191.00     81.32 o 
   0  -6   7      484.05      464.64     60.49 o 
   1  -6   7       64.88       72.50     76.08 o 
   2  -6   7       27.40       66.88     80.52 o 
   3  -6   7        1.75       63.12     83.82 o 
   4  -6   7       13.88       87.83     90.65 o 
   5  -6   7        2.89      106.25    106.25 o 
   6  -6   7      122.55       11.78    104.87 o 
   7  -6   7        6.14      124.01     88.35 o 
  -9  -5   7      182.63      213.70     83.49 o 
  -8  -5   7      137.55       95.19     87.89 o 
  -7  -5   7       59.23      114.13     83.34 o 
  -6  -5   7       65.66       16.58     78.64 o 
  -5  -5   7      204.91      297.00     85.56 o 
  -4  -5   7        0.90       15.64     76.68 o 
  -3  -5   7      117.81      250.12     81.83 o 
  -2  -5   7       78.89      124.31     74.08 o 
  -1  -5   7      168.56      251.93     75.28 o 
   0  -5   7      370.41      492.39     81.01 o 
   1  -5   7      540.41      460.05     78.88 o 
   2  -5   7      166.99      222.10     76.03 o 
   3  -5   7      338.32      407.69     94.08 o 
   4  -5   7        4.48       79.96     87.71 o 
   5  -5   7      215.15       33.50    103.59 o 
   6  -5   7       76.62       17.39    104.34 o 
   7  -5   7      374.12      119.25    112.69 o 
   8  -5   7       67.08      128.92     91.20 o 
 -10  -4   7       27.42       58.51     91.95 o 
  -9  -4   7      120.67        9.12     96.33 o 
  -8  -4   7      756.15      634.56    106.30 o 
  -7  -4   7      440.61      518.54     88.61 o 
  -6  -4   7       28.15       89.51     79.89 o 
  -5  -4   7      184.82       82.45     89.24 o 
  -4  -4   7        8.55      123.78     69.59 o 
  -3  -4   7      998.99     1214.78     99.76 o 
  -2  -4   7      842.44     1064.96     93.56 o 
  -1  -4   7     2463.93     2855.11    122.41 o 
   0  -4   7      239.45      320.40     48.72 o 
   1  -4   7      355.53      395.13     71.31 o 
   2  -4   7        6.66       63.49     65.05 o 
   3  -4   7       84.80       16.01     86.90 o 
   4  -4   7       58.10       99.28     87.49 o 
   5  -4   7      653.64      554.74    105.38 o 
   6  -4   7        0.07       95.24     95.24 o 
   7  -4   7        1.46       83.25     97.13 o 
   8  -4   7       52.16      140.57     88.04 o 
   9  -4   7        6.93       90.54     90.54 o 
 -10  -3   7       99.95      181.16     92.94 o 
  -9  -3   7       33.33       41.26     88.55 o 
  -8  -3   7       48.30       35.42     88.55 o 
  -7  -3   7      218.03      292.14     86.04 o 
  -6  -3   7       70.60       92.28     80.54 o 
  -5  -3   7       32.92       75.90     73.73 o 
  -4  -3   7        1.62       67.89     69.54 o 
  -3  -3   7      326.02      336.04     70.28 o 
  -2  -3   7     1195.06     1272.43     90.58 o 
  -1  -3   7     1359.52     1553.43     94.66 o 
   0  -3   7     1505.84     1732.47     64.07 o 
   1  -3   7       34.18       23.43     60.31 o 
   2  -3   7      137.60      202.96     65.87 o 
   3  -3   7       34.12       45.79     77.49 o 
   4  -3   7      748.84      762.49     99.06 o 
   5  -3   7      100.14      108.71     87.62 o 
   6  -3   7     1025.46     1118.20    120.50 o 
   7  -3   7      103.26        5.41     99.70 o 
   8  -3   7       35.50       92.73     92.73 o 
   9  -3   7        8.06       90.87     90.87 o 
 -10  -2   7      495.73      483.01    103.34 o 
  -9  -2   7     1284.36     1270.96    121.32 o 
  -8  -2   7      225.93      410.93     90.28 o 
  -7  -2   7       61.24      135.11     80.53 o 
  -6  -2   7       20.04       84.09     84.09 o 
  -5  -2   7       23.84       14.74     75.95 o 
  -4  -2   7     1425.61     1733.64    102.62 o 
  -3  -2   7      394.85      276.19     72.54 o 
  -2  -2   7      786.68      953.94     74.29 o 
  -1  -2   7      577.34      768.20     70.44 o 
   0  -2   7      339.72      396.75     60.43 o 
   1  -2   7      784.86      736.76     68.42 o 
   2  -2   7      238.92      184.83     60.16 o 
   3  -2   7       36.69       74.14     69.35 o 
   4  -2   7      168.44      135.61     79.42 o 
   5  -2   7      750.73      865.29     95.85 o 
   6  -2   7      182.25      149.04     87.59 o 
   7  -2   7     1100.27      927.09    108.71 o 
   8  -2   7       31.02       52.17     84.15 o 
   9  -2   7       21.77       66.74     95.34 o 
  10  -2   7        5.31       64.41     85.88 o 
 -11  -1   7       11.42       93.87     86.48 o 
 -10  -1   7      123.23      122.46     97.11 o 
  -9  -1   7      662.40      605.17    107.83 o 
  -8  -1   7      825.97      779.91    104.57 o 
  -7  -1   7      341.67      546.76     91.98 o 
  -6  -1   7       38.97       11.56     80.91 o 
  -5  -1   7      105.40       14.62     71.89 o 
  -4  -1   7      359.47      350.09     73.15 o 
  -3  -1   7     6557.86     6385.66    154.18 o 
  -2  -1   7     1748.93     1990.81     95.48 o 
  -1  -1   7     5671.59     6042.10    137.01 o 
   0  -1   7       61.17      151.84     33.90 o 
   1  -1   7      603.20      537.65     56.87 o 
   2  -1   7      136.30       95.42     58.24 o 
   3  -1   7     2548.52     2185.08    107.83 o 
   4  -1   7      498.60      519.35     84.16 o 
   5  -1   7     2363.00     2315.84    127.29 o 
   6  -1   7       44.74       32.82     84.03 o 
   7  -1   7       41.10       19.85     84.38 o 
   8  -1   7        6.25       10.30     86.37 o 
   9  -1   7      189.57      156.46     86.52 o 
  10  -1   7       27.31       98.95     82.46 o 
 -11   0   7      701.08      704.81    121.11 o 
 -10   0   7      110.30      284.50     93.29 o 
  -9   0   7       56.39      129.47     98.74 o 
  -8   0   7       11.29      170.45     83.24 o 
  -7   0   7        6.99       12.88     88.39 o 
  -6   0   7      127.85      105.74     75.27 o 
  -5   0   7     1837.31     1929.60    109.39 o 
  -4   0   7        0.20       12.92     58.17 o 
  -3   0   7      503.18      526.53     62.34 o 
  -2   0   7     3046.38     3139.46    104.28 o 
  -1   0   7     2713.49     2915.54     97.17 o 
   0   0   7      857.58      868.95     43.28 o 
   1   0   7     1435.67     1341.02     71.44 o 
   2   0   7      807.55      775.56     73.65 o 
   3   0   7        0.89        6.11     53.24 o 
   4   0   7     3900.48     3823.52    139.39 o 
   5   0   7      775.53      783.18     91.34 o 
   6   0   7     2345.97     2665.74    132.48 o 
   7   0   7       43.63        9.34     86.47 o 
   8   0   7      174.70      160.05     90.72 o 
   9   0   7       57.72       89.03     82.71 o 
  10   0   7      277.64      382.89     88.17 o 
 -11   1   7      597.89      277.21    114.51 o 
 -10   1   7      516.18      567.76    106.26 o 
  -9   1   7     1244.14     1344.68    129.84 o 
  -8   1   7      146.05      261.12     98.22 o 
  -7   1   7        1.40       17.91     83.41 o 
  -6   1   7     1074.54     1125.29     99.86 o 
  -5   1   7      994.72     1166.13     88.85 o 
  -4   1   7     5090.60     5543.19    151.08 o 
  -3   1   7     1895.12     1711.50     92.28 o 
  -2   1   7     2295.14     2209.01     88.69 o 
  -1   1   7     1927.30     1989.63     79.55 o 
   0   1   7      457.00      453.75     34.06 o 
   1   1   7      464.00      430.07     50.97 o 
   2   1   7     4444.14     4149.23    116.76 o 
   3   1   7      415.71      382.30     62.68 o 
   4   1   7     1012.68     1005.07     86.39 o 
   5   1   7     1653.44     1723.00    107.90 o 
   6   1   7       16.46        8.46     75.57 o 
   7   1   7      534.65      669.38     90.74 o 
   8   1   7      108.05      117.32     79.75 o 
   9   1   7       32.81      159.08     82.19 o 
  10   1   7        1.34       53.01     86.45 o 
  11   1   7      159.58      174.62     87.52 o 
 -11   2   7        1.06       48.62    105.40 o 
 -10   2   7       48.13       80.95    107.22 o 
  -9   2   7      645.80      768.03    113.96 o 
  -8   2   7       98.53       25.06    102.69 o 
  -7   2   7      157.54      150.96     86.53 o 
  -6   2   7      161.08       74.00     86.12 o 
  -5   2   7      483.78      347.05     75.72 o 
  -4   2   7      308.81      242.60     72.60 o 
  -3   2   7    10561.37     9975.37    184.08 o 
  -2   2   7      372.27      458.54     54.73 o 
  -1   2   7     2191.43     1823.29     79.66 o 
   0   2   7        7.46       27.41     27.41 o 
   1   2   7     1283.77      936.60     67.13 o 
   2   2   7      410.04      454.85     57.65 o 
   3   2   7    10092.37     9082.68    180.01 o 
   4   2   7      294.52      346.88     68.19 o 
   5   2   7     1370.86     1325.79     95.56 o 
   6   2   7       82.74       28.43     77.54 o 
   7   2   7       14.93       52.22     71.88 o 
   8   2   7      138.18       91.38     79.31 o 
   9   2   7     1088.68     1180.60    111.29 o 
  10   2   7       73.94       57.02     80.02 o 
  11   2   7       41.81      130.92     78.13 o 
 -11   3   7      718.70      605.37    122.14 o 
 -10   3   7       67.47      154.81    104.64 o 
  -9   3   7       27.72       70.23    100.09 o 
  -8   3   7      122.36      127.51    102.14 o 
  -7   3   7     1415.49     1246.11    131.37 o 
  -6   3   7      405.19      292.44     94.04 o 
  -5   3   7     5790.18     6313.02    176.56 o 
  -4   3   7        6.70       44.54     60.19 o 
  -3   3   7      147.39      152.76     58.28 o 
  -2   3   7     1038.04     1033.33     67.77 o 
  -1   3   7        1.74       49.53     49.53 o 
   0   3   7       36.70       21.20     28.51 o 
   1   3   7     7263.51     7119.54    141.37 o 
   2   3   7     1586.30     1428.83     75.67 o 
   3   3   7      360.27      248.59     58.82 o 
   4   3   7     4281.30     4325.27    137.64 o 
   5   3   7      192.17      265.05     70.37 o 
   6   3   7     2107.01     2094.31    117.93 o 
   7   3   7      123.95       98.97     81.36 o 
   8   3   7      461.28      548.77     98.48 o 
   9   3   7      412.66      399.27     91.94 o 
  10   3   7      576.60      812.94    102.04 o 
  11   3   7      442.02      573.47     86.02 o 
 -10   4   7       96.70       28.44    120.73 o 
  -9   4   7       75.04       11.13    109.58 o 
  -8   4   7       76.28       63.39    100.07 o 
  -7   4   7        2.33       19.23     89.11 o 
  -6   4   7     1468.43     1573.88    122.06 o 
  -5   4   7     2296.24     2392.95    125.24 o 
  -4   4   7     3551.84     4047.42    136.00 o 
  -3   4   7      143.14      144.74     59.70 o 
  -2   4   7     3494.21     3474.89    111.23 o 
  -1   4   7      969.29     1015.10     70.76 o 
   0   4   7     3045.90     3054.05     70.21 o 
   1   4   7     5915.86     5535.39    136.33 o 
   2   4   7     6977.42     7008.98    153.19 o 
   3   4   7      175.94      212.20     54.97 o 
   4   4   7     3078.16     3177.05    119.81 o 
   5   4   7      857.27      997.63     84.56 o 
   6   4   7      942.57     1034.39     93.80 o 
   7   4   7      138.73      127.90     77.09 o 
   8   4   7      657.90      904.15    103.08 o 
   9   4   7       95.00       22.67     86.58 o 
  10   4   7       31.49       36.93     87.43 o 
  11   4   7      227.71      136.28     91.96 o 
 -10   5   7        6.59       40.02    107.93 o 
  -9   5   7       30.73       40.01    104.96 o 
  -8   5   7        8.44        0.00    108.14 o 
  -7   5   7      803.05      824.64    118.18 o 
  -6   5   7      223.97      325.18     98.77 o 
  -5   5   7     1354.77     1247.95    105.89 o 
  -4   5   7       61.11      170.47     71.88 o 
  -3   5   7     2943.79     2910.45    117.41 o 
  -2   5   7       19.83       62.07     53.43 o 
  -1   5   7       16.58        7.53     56.00 o 
   0   5   7       50.41       37.43     37.43 o 
   1   5   7     3239.33     2880.43    106.75 o 
   2   5   7        0.53       60.25     60.25 o 
   3   5   7     7079.71     6709.03    167.02 o 
   4   5   7        0.42       62.20     62.20 o 
   5   5   7        8.29       46.42     63.83 o 
   6   5   7       18.93       68.16     68.16 o 
   7   5   7      186.74      243.65     80.82 o 
   8   5   7      229.21      190.08     81.39 o 
   9   5   7     1234.94     1188.41    112.77 o 
  10   5   7       63.11       68.31     82.87 o 
  11   5   7        0.67       89.28     72.79 o 
 -10   6   7       54.12      345.10    104.70 o 
  -9   6   7       53.78       69.64    116.06 o 
  -8   6   7      134.66      146.52    116.12 o 
  -7   6   7     2608.68     2762.68    165.75 o 
  -6   6   7      124.29       18.97    103.11 o 
  -5   6   7     2837.36     3066.99    149.52 o 
  -4   6   7       19.30      151.66     72.89 o 
  -3   6   7      177.15      169.34     70.65 o 
  -2   6   7        8.97       44.17     65.43 o 
  -1   6   7     3363.87     3909.81    125.63 o 
   0   6   7        7.41       79.53     39.52 o 
   1   6   7     4691.92     4801.09    136.66 o 
   2   6   7      457.04      417.38     64.94 o 
   3   6   7      210.48      361.69     58.88 o 
   4   6   7     1309.69     1152.48     94.08 o 
   5   6   7      694.54      818.67     86.37 o 
   6   6   7      963.96     1119.60    100.79 o 
   7   6   7      253.18      378.45     74.44 o 
   8   6   7      237.49      349.54     81.03 o 
   9   6   7      587.97      508.83     98.45 o 
  10   6   7      300.51      372.24     91.31 o 
  11   6   7       76.40      121.92     77.55 o 
  -9   7   7       47.15       81.98    118.91 o 
  -8   7   7        5.52       74.67    112.89 o 
  -7   7   7       42.01       38.02    107.92 o 
  -6   7   7      313.07      130.38    100.72 o 
  -5   7   7      457.44      282.93    107.61 o 
  -4   7   7      982.00      872.04    100.26 o 
  -3   7   7      438.22      415.25     86.74 o 
  -2   7   7     1751.56     1830.64    104.31 o 
  -1   7   7        0.14        6.15     63.78 o 
   0   7   7     1517.51     1563.41     93.42 o 
   1   7   7     3802.66     3719.87    131.86 o 
   2   7   7     3576.30     3476.84    139.02 o 
   3   7   7      143.05      205.21     73.98 o 
   4   7   7     3127.87     3174.95    141.89 o 
   5   7   7        5.76       45.69     70.38 o 
   6   7   7      865.28      959.17    104.16 o 
   7   7   7      661.91      720.21     96.69 o 
   8   7   7      780.93     1053.63    103.58 o 
   9   7   7        6.79       17.53     79.34 o 
  10   7   7      157.57      206.31     87.35 o 
  -9   8   7       38.33      133.86    105.36 o 
  -8   8   7       12.96      117.77    117.77 o 
  -7   8   7      255.21      319.67    116.94 o 
  -6   8   7      277.81      327.79    109.46 o 
  -5   8   7      672.00      746.82    108.53 o 
  -4   8   7      284.73      296.21     89.66 o 
  -3   8   7        2.25       58.04     80.15 o 
  -2   8   7       54.14       54.68     72.91 o 
  -1   8   7       37.14       14.14     71.87 o 
   0   8   7      282.80      296.10     89.36 o 
   1   8   7     2120.75     2104.43    114.07 o 
   2   8   7      280.47      411.59     80.29 o 
   3   8   7      740.22      537.34     87.53 o 
   4   8   7       39.98       33.77     73.17 o 
   5   8   7      121.87      182.72     72.13 o 
   6   8   7       29.54      105.82     75.26 o 
   7   8   7      430.22      510.13     78.45 o 
   8   8   7       52.88      101.72     81.96 o 
   9   8   7      237.94      245.38     85.14 o 
  10   8   7       42.43       46.90     78.29 o 
  -8   9   7        7.07       63.56    118.34 o 
  -7   9   7      875.52      726.78    135.31 o 
  -6   9   7       16.56       85.36    106.70 o 
  -5   9   7      403.78      363.40    111.82 o 
  -4   9   7       25.22       85.46     89.84 o 
  -3   9   7      313.99      410.35     98.37 o 
  -2   9   7        1.27       36.21     82.84 o 
  -1   9   7     2432.98     2539.60    137.12 o 
   0   9   7       31.38       77.74     54.36 o 
   1   9   7      775.86      884.49     99.50 o 
   2   9   7        4.06       21.85     78.66 o 
   3   9   7       40.98       97.96     71.76 o 
   4   9   7      215.09       18.26     94.36 o 
   5   9   7     1353.18     1520.02    118.68 o 
   6   9   7      179.50        9.22     88.42 o 
   7   9   7       41.92       58.46     83.45 o 
   8   9   7        2.48       39.99     75.45 o 
   9   9   7      136.70      129.25     85.63 o 
  10   9   7       70.50      152.39     75.47 o 
  -7  10   7       13.60       11.02    111.16 o 
  -6  10   7       16.44       58.60    114.10 o 
  -5  10   7        5.63       60.06     93.48 o 
  -4  10   7      156.62       98.57     95.96 o 
  -3  10   7      317.51      254.87     96.69 o 
  -2  10   7      157.63      113.47     93.03 o 
  -1  10   7       60.38      175.29     82.06 o 
   0  10   7      167.79      232.85     66.90 o 
   1  10   7      409.11      160.84     95.79 o 
   2  10   7      897.11     1049.74    107.37 o 
   3  10   7      222.02      233.61     84.13 o 
   4  10   7      872.10     1057.22    111.72 o 
   5  10   7      232.24      251.13     99.01 o 
   6  10   7      127.80      307.12     91.77 o 
   7  10   7      145.68      145.28     84.83 o 
   8  10   7      401.08      378.10     91.77 o 
   9  10   7        2.41        4.11     70.63 o 
  -6  11   7      131.59       88.85    107.45 o 
  -5  11   7       68.10       80.13    100.17 o 
  -4  11   7       66.52       33.46    101.36 o 
  -3  11   7      111.67       46.71     99.39 o 
  -2  11   7       23.97      101.56    101.56 o 
  -1  11   7        2.15       37.75     92.75 o 
   0  11   7      248.89      349.76     62.97 o 
   1  11   7      284.63      247.67     97.09 o 
   2  11   7      138.09      190.46     89.67 o 
   3  11   7        1.15      201.07     85.27 o 
   4  11   7       42.99       79.56     86.74 o 
   5  11   7       27.41       92.17     88.54 o 
   6  11   7       54.91      357.14     71.43 o 
   7  11   7      108.43      171.05     81.43 o 
   8  11   7        7.60       59.81     78.99 o 
  -4  12   7        0.02       33.27     98.48 o 
  -3  12   7      121.09       43.02    103.41 o 
  -2  12   7        2.09      115.54     94.36 o 
  -1  12   7      330.23      222.91    111.45 o 
   0  12   7       38.49       61.77     71.40 o 
   1  12   7       59.34       31.19     97.42 o 
   2  12   7        0.74      146.18     87.38 o 
   3  12   7      120.28      119.29     92.42 o 
   4  12   7       33.16       55.67     80.18 o 
   5  12   7      402.49      195.40    100.79 o 
   6  12   7        4.91       32.38     80.30 o 
   7  12   7        0.89       81.04     81.04 o 
  -3  13   7       45.11       90.49     90.49 o 
  -2  13   7        0.99       91.59     97.23 o 
  -1  13   7        8.73       55.05     92.05 o 
   0  13   7        9.83       89.31     63.53 o 
   1  13   7        2.03       21.02     85.06 o 
   2  13   7       95.79       89.65     95.16 o 
   3  13   7       36.34       57.33     98.63 o 
   4  13   7       58.44       15.13     89.84 o 
   5  13   7       75.91      109.19     82.20 o 
  -5  -8   8        0.10       71.60     80.94 o 
  -4  -8   8       80.77       81.52     82.62 o 
  -3  -8   8       12.41       87.51     78.69 o 
  -2  -8   8       77.06       92.55     86.65 o 
  -1  -8   8       67.74       37.81     87.81 o 
   0  -8   8        3.24       13.40     53.94 o 
   1  -8   8       49.29        8.12     78.29 o 
   2  -8   8        0.04       53.19     79.61 o 
   3  -8   8       15.37       66.05     80.93 o 
  -6  -7   8        0.22       37.18     81.87 o 
  -5  -7   8      271.93      299.44     92.20 o 
  -4  -7   8        0.97       82.15     82.15 o 
  -3  -7   8      417.84      552.81     99.87 o 
  -2  -7   8        4.45       34.63     89.68 o 
  -1  -7   8      134.77      127.27     88.51 o 
   0  -7   8        1.66        4.50    107.23 o 
   1  -7   8       32.49       77.42     77.83 o 
   2  -7   8        0.03       92.71     76.42 o 
   3  -7   8      185.35      298.24     91.23 o 
   4  -7   8        0.02       30.22     92.04 o 
  -8  -6   8       54.51       88.26     88.26 o 
  -7  -6   8       35.87       21.40     87.55 o 
  -6  -6   8       31.40      133.56     86.07 o 
  -5  -6   8      235.60      212.78     98.31 o 
  -4  -6   8      169.89      238.97     84.34 o 
  -3  -6   8        6.98       91.87     91.87 o 
  -2  -6   8      545.77      597.15     98.55 o 
  -1  -6   8       60.56       24.71     81.28 o 
   0  -6   8       96.10      108.43     59.35 o 
   1  -6   8      113.84       35.97     82.29 o 
   2  -6   8       36.07       12.39     78.49 o 
   3  -6   8        1.03       36.77     82.25 o 
   4  -6   8      130.74       91.46     91.97 o 
   5  -6   8        0.35       32.44     95.26 o 
   6  -6   8       67.58        5.43     97.16 o 
  -8  -5   8       92.99      198.21     82.38 o 
  -7  -5   8       35.69      110.66     81.68 o 
  -6  -5   8      269.05      211.66     93.91 o 
  -5  -5   8       17.42       25.95     86.15 o 
  -4  -5   8     1092.02     1091.27    115.92 o 
  -3  -5   8      236.20      324.95     88.86 o 
  -2  -5   8      360.55      356.55     89.53 o 
  -1  -5   8      398.85      367.36     92.71 o 
   0  -5   8      131.11      166.66     52.13 o 
   1  -5   8       52.00      118.62     71.45 o 
   2  -5   8      149.60      146.90     80.57 o 
   3  -5   8      196.01      139.34     93.07 o 
   4  -5   8       15.49        4.93     89.66 o 
   5  -5   8      360.97      410.99     99.95 o 
   6  -5   8       12.30       44.71     91.04 o 
   7  -5   8       27.88       65.83     85.96 o 
  -9  -4   8      173.95      257.72     92.19 o 
  -8  -4   8        0.71       92.25     92.25 o 
  -7  -4   8      151.24      337.31     85.88 o 
  -6  -4   8       22.15       61.89     91.56 o 
  -5  -4   8     2301.78     2499.52    135.59 o 
  -4  -4   8       18.14        8.61     80.13 o 
  -3  -4   8     2299.24     2678.35    138.68 o 
  -2  -4   8       22.84      154.64     74.12 o 
  -1  -4   8      934.69      978.89     97.06 o 
   0  -4   8       32.15       17.74     51.72 o 
   1  -4   8     1376.56     1320.24    107.10 o 
   2  -4   8      113.98        7.72     78.21 o 
   3  -4   8     1524.59     1433.38    120.73 o 
   4  -4   8        0.13       84.60     84.60 o 
   5  -4   8      156.87      110.18     94.26 o 
   6  -4   8       52.52       60.19     99.73 o 
   7  -4   8      128.35      147.79     87.39 o 
   8  -4   8        4.13      204.30     80.88 o 
 -10  -3   8       21.43       96.43     87.63 o 
  -9  -3   8       41.06       46.50     84.59 o 
  -8  -3   8       41.04      125.05     89.60 o 
  -7  -3   8      921.54      702.15    115.83 o 
  -6  -3   8        0.84       52.88     82.80 o 
  -5  -3   8      960.48      979.32    111.73 o 
  -4  -3   8      973.86     1168.59    102.34 o 
  -3  -3   8      297.52      284.21     80.72 o 
  -2  -3   8     1539.04     1492.52    108.06 o 
  -1  -3   8     1688.37     1687.48    110.97 o 
   0  -3   8       45.76      101.32     47.56 o 
   1  -3   8      642.61      578.88     78.76 o 
   2  -3   8      444.41      485.47     79.94 o 
   3  -3   8        0.44       32.75     77.35 o 
   4  -3   8      836.70      725.26    109.09 o 
   5  -3   8       99.56       40.32     90.42 o 
   6  -3   8       78.03      121.86     92.59 o 
   7  -3   8       34.21       69.65     91.94 o 
   8  -3   8       28.52       62.96     89.45 o 
   9  -3   8       65.19      184.20     81.04 o 
 -10  -2   8      341.80      286.28    103.01 o 
  -9  -2   8      193.88      354.25     91.63 o 
  -8  -2   8      273.40      343.46     91.59 o 
  -7  -2   8        0.18       95.73     86.04 o 
  -6  -2   8     2349.26     2154.92    132.09 o 
  -5  -2   8        1.89       54.06     83.39 o 
  -4  -2   8     3814.45     4213.82    160.15 o 
  -3  -2   8     1478.95     1380.46    106.29 o 
  -2  -2   8     1107.30     1072.81     88.99 o 
  -1  -2   8      425.02      583.24     82.64 o 
   0  -2   8     2503.03     2526.13    224.99 o 
   1  -2   8       37.65       72.09     67.93 o 
   2  -2   8     1290.39     1304.62     97.15 o 
   3  -2   8     1133.53     1188.08    102.61 o 
   4  -2   8       77.03      159.93     76.90 o 
   5  -2   8      670.91      722.72    102.26 o 
   6  -2   8      321.90      402.32     92.13 o 
   7  -2   8       19.35       73.16     93.32 o 
   8  -2   8       51.82       41.30     95.67 o 
   9  -2   8       91.09      115.15     89.37 o 
 -10  -1   8        0.98       73.89    101.54 o 
  -9  -1   8       33.65        0.00     97.48 o 
  -8  -1   8      391.93      439.78     95.24 o 
  -7  -1   8      509.33      417.44    104.36 o 
  -6  -1   8        3.77      116.60     83.96 o 
  -5  -1   8     5928.17     6216.04    190.24 o 
  -4  -1   8        0.95      101.20     69.24 o 
  -3  -1   8     4190.81     4580.90    152.68 o 
  -2  -1   8      729.70      787.86     76.95 o 
  -1  -1   8     4087.89     4484.39    136.33 o 
   0  -1   8        2.28       46.29     41.43 o 
   1  -1   8     7807.68     8305.41    174.96 o 
   2  -1   8      795.67     1045.49     82.21 o 
   3  -1   8     4370.23     4736.44    151.85 o 
   4  -1   8      154.17      154.93     74.98 o 
   5  -1   8     1178.07     1416.52    107.20 o 
   6  -1   8        6.36       92.00     79.57 o 
   7  -1   8     1130.62     1357.15    115.37 o 
   8  -1   8      151.55      157.20     89.92 o 
   9  -1   8      199.03      432.98     92.64 o 
  10  -1   8        1.54       19.13     71.10 o 
 -10   0   8       41.87       51.43    104.31 o 
  -9   0   8      576.77      665.65    114.08 o 
  -8   0   8      149.93      116.57    102.08 o 
  -7   0   8     2740.33     2551.89    143.07 o 
  -6   0   8       27.74       17.47     90.37 o 
  -5   0   8     2245.22     2368.51    132.82 o 
  -4   0   8     2725.69     2854.61    124.57 o 
  -3   0   8     3778.87     3937.19    141.28 o 
  -2   0   8      314.30      431.59     67.13 o 
  -1   0   8     7814.80     8473.47    171.25 o 
   0   0   8        0.59       46.29     50.44 o 
   1   0   8     1907.38     1691.05     86.98 o 
   2   0   8     1942.52     2073.35     99.59 o 
   3   0   8      577.44      416.13     78.92 o 
   4   0   8     1032.38     1186.03     91.29 o 
   5   0   8     1233.01     1054.19    102.78 o 
   6   0   8        4.81       80.04     80.04 o 
   7   0   8       32.09       88.37     88.37 o 
   8   0   8      333.12      335.74     94.20 o 
   9   0   8      128.24      289.46     89.60 o 
  10   0   8       47.79       66.46     87.60 o 
 -10   1   8       22.93      109.37    109.37 o 
  -9   1   8      212.23      180.36    102.98 o 
  -8   1   8      742.75      721.64    111.76 o 
  -7   1   8        6.34       37.71     90.61 o 
  -6   1   8     4735.44     4988.72    179.28 o 
  -5   1   8      376.42      310.35     83.34 o 
  -4   1   8     3214.77     2993.40    131.28 o 
  -3   1   8     2358.03     2319.43    108.58 o 
  -2   1   8     3288.61     3074.51    114.88 o 
  -1   1   8      118.31       81.08     57.24 o 
   0   1   8    10103.06     9495.54    452.39 o 
   1   1   8      271.76      239.97     59.32 o 
   2   1   8     1686.99     1659.05     88.66 o 
   3   1   8     1824.18     1808.08    100.12 o 
   4   1   8      878.33      835.45     89.24 o 
   5   1   8      296.76      331.01     82.43 o 
   6   1   8     2274.43     2095.61    127.75 o 
   7   1   8        6.37       46.92     86.12 o 
   8   1   8      107.91       95.75     75.38 o 
   9   1   8      153.74      211.90     90.75 o 
  10   1   8       18.96       23.36     83.75 o 
 -10   2   8      205.29       66.19    110.49 o 
  -9   2   8       11.30       54.77    108.39 o 
  -8   2   8      978.99     1085.30    124.27 o 
  -7   2   8      652.67      379.94    109.91 o 
  -6   2   8       64.45      112.62     88.16 o 
  -5   2   8     4264.59     4190.17    161.87 o 
  -4   2   8     1083.65     1120.98     96.29 o 
  -3   2   8     3263.62     3427.94    122.38 o 
  -2   2   8     2253.56     2047.89     94.70 o 
  -1   2   8     7247.47     7622.02    156.13 o 
   0   2   8      483.79      456.74     43.55 o 
   1   2   8    10875.44    11371.94    191.66 o 
   2   2   8      232.47      184.38     57.62 o 
   3   2   8     5357.53     5564.67    153.49 o 
   4   2   8     1116.49     1024.89     87.16 o 
   5   2   8     3704.27     3764.85    147.22 o 
   6   2   8      295.96      281.25     84.20 o 
   7   2   8     2270.72     2436.27    134.31 o 
   8   2   8      221.61      178.02     98.35 o 
   9   2   8      375.92      321.09     93.52 o 
  10   2   8       14.26        0.00     78.19 o 
 -10   3   8        2.74      120.33    120.33 o 
  -9   3   8      877.04      763.14    137.64 o 
  -8   3   8      765.35      853.14    132.06 o 
  -7   3   8     2324.14     2390.22    157.78 o 
  -6   3   8       76.98       78.55     96.07 o 
  -5   3   8     3524.38     3652.05    153.21 o 
  -4   3   8     1452.12     1246.52    100.72 o 
  -3   3   8     8964.68     9793.15    199.79 o 
  -2   3   8      986.64      793.98     74.56 o 
  -1   3   8    10380.70    10829.60    190.11 o 
   0   3   8      195.88      169.05     36.02 o 
   1   3   8     4154.85     4590.40    127.07 o 
   2   3   8     1651.58     1499.61     85.87 o 
   3   3   8     3920.10     3707.08    131.67 o 
   4   3   8       16.36       65.79     65.79 o 
   5   3   8     2921.97     2866.59    129.50 o 
   6   3   8        8.76        8.65     74.10 o 
   7   3   8       99.18       17.58     84.96 o 
   8   3   8      684.58      717.48     99.37 o 
   9   3   8       12.03        9.42     86.78 o 
  10   3   8        5.18       59.76     76.58 o 
  11   3   8        0.33       92.55     76.04 o 
 -10   4   8       52.29       23.04    112.59 o 
  -9   4   8      121.67      257.23    105.43 o 
  -8   4   8      917.51      888.22    132.05 o 
  -7   4   8       71.44      222.65    106.18 o 
  -6   4   8     1703.05     1926.48    133.34 o 
  -5   4   8     1112.90     1080.29    107.71 o 
  -4   4   8      568.06      461.85     85.15 o 
  -3   4   8     1502.19     1520.01     99.96 o 
  -2   4   8     5560.15     5162.09    143.45 o 
  -1   4   8      218.49      159.11     63.86 o 
   0   4   8     7650.59     6949.47    277.34 o 
   1   4   8      636.21      564.90     63.78 o 
   2   4   8      391.42      329.65     62.59 o 
   3   4   8      950.76      770.79     82.45 o 
   4   4   8     3729.71     3605.89    135.65 o 
   5   4   8       44.88       51.73     68.13 o 
   6   4   8     3417.74     3068.18    139.54 o 
   7   4   8        0.39       75.07     72.18 o 
   8   4   8       29.07       49.83     76.62 o 
   9   4   8       30.34       84.51     84.51 o 
  10   4   8       51.50       31.87     79.00 o 
  11   4   8        4.10       77.36     77.36 o 
 -10   5   8      464.79      249.36    124.69 o 
  -9   5   8       27.28       76.15    121.39 o 
  -8   5   8      287.28      483.09    123.24 o 
  -7   5   8      155.13       58.85    105.55 o 
  -6   5   8        9.20       99.81     99.81 o 
  -5   5   8     1008.36      913.63    105.25 o 
  -4   5   8     3585.63     3732.47    153.84 o 
  -3   5   8     1239.15     1160.94     97.80 o 
  -2   5   8      848.17      894.74     79.57 o 
  -1   5   8     3230.58     2976.03    118.55 o 
   0   5   8      797.60      778.04    154.75 o 
   1   5   8     4585.32     4322.44    131.78 o 
   2   5   8      700.83      798.65     80.91 o 
   3   5   8     3176.17     2977.27    127.88 o 
   4   5   8      762.76      763.53     89.95 o 
   5   5   8     3206.25     3201.62    138.28 o 
   6   5   8      861.33      905.07     96.26 o 
   7   5   8     1258.42     1442.98    106.17 o 
   8   5   8        1.37       79.67     79.67 o 
   9   5   8      342.65      347.86     89.83 o 
  10   5   8       21.85       48.95     79.59 o 
  -9   6   8      275.64       65.33    126.76 o 
  -8   6   8      291.21      302.53    123.19 o 
  -7   6   8      911.20     1011.73    135.23 o 
  -6   6   8      348.44      253.04    106.55 o 
  -5   6   8     2462.43     2583.05    149.76 o 
  -4   6   8        0.01       82.70     82.70 o 
  -3   6   8     5398.66     5954.23    171.83 o 
  -2   6   8     1688.34     1637.85    107.36 o 
  -1   6   8     5595.81     5565.00    156.88 o 
   0   6   8      683.95      636.25     56.61 o 
   1   6   8     4434.85     4583.62    142.35 o 
   2   6   8        8.96        3.70     59.74 o 
   3   6   8     4261.26     4863.53    154.38 o 
   4   6   8      316.68      392.82     80.59 o 
   5   6   8     2737.94     2934.82    135.35 o 
   6   6   8      135.89       77.99     81.53 o 
   7   6   8      342.79      380.34     87.47 o 
   8   6   8      152.39      187.96     80.48 o 
   9   6   8       30.10      142.62     75.23 o 
  10   6   8      125.26       61.21     82.98 o 
  -9   7   8       87.72      278.88    113.05 o 
  -8   7   8      257.64      259.54    128.02 o 
  -7   7   8      187.75      169.38    112.11 o 
  -6   7   8        4.77       20.92    104.60 o 
  -5   7   8      694.69      604.82    109.80 o 
  -4   7   8       46.12       88.09     89.26 o 
  -3   7   8      886.72      797.00    100.34 o 
  -2   7   8     2608.90     2737.21    130.59 o 
  -1   7   8      389.57      514.28     84.13 o 
   0   7   8      633.56      481.09     57.10 o 
   1   7   8      335.56      322.39     77.46 o 
   2   7   8       35.93       11.14     71.80 o 
   3   7   8      467.50      537.27     83.34 o 
   4   7   8     3747.14     3415.18    152.56 o 
   5   7   8       16.04       86.01     72.08 o 
   6   7   8     1023.43      767.51    104.69 o 
   7   7   8       10.71       35.79     74.24 o 
   8   7   8        5.31       26.90     76.28 o 
   9   7   8        1.16       52.98     74.61 o 
  10   7   8      317.51      252.32     89.19 o 
  -8   8   8        1.69       35.14    121.90 o 
  -7   8   8        4.82       11.60    106.10 o 
  -6   8   8       87.05      294.28    100.85 o 
  -5   8   8      174.67       83.36    101.42 o 
  -4   8   8     1822.20     2131.19    137.83 o 
  -3   8   8      141.49      251.76     84.29 o 
  -2   8   8        2.50      122.38     77.74 o 
  -1   8   8      242.88       15.17     84.28 o 
   0   8   8       57.00       11.91     52.25 o 
   1   8   8      859.28      800.54     91.30 o 
   2   8   8     1338.94     1427.13    104.07 o 
   3   8   8      723.74      653.61     91.94 o 
   4   8   8       16.79      136.10     74.79 o 
   5   8   8      653.12      647.17    101.85 o 
   6   8   8      285.11      339.20     87.85 o 
   7   8   8      229.35      270.64     82.16 o 
   8   8   8      171.11      240.03     77.99 o 
   9   8   8      105.93      259.67     73.48 o 
  10   8   8        1.25       76.34     76.34 o 
  -8   9   8        1.36       98.65    111.81 o 
  -7   9   8      205.43      359.75    110.35 o 
  -6   9   8      134.14       48.84    110.42 o 
  -5   9   8      573.94      518.83    116.53 o 
  -4   9   8      180.68      212.86     85.14 o 
  -3   9   8     1127.27     1005.40    115.82 o 
  -2   9   8      263.07      245.14     84.99 o 
  -1   9   8     1586.22     1759.96    121.20 o 
   0   9   8      227.61      170.80     62.76 o 
   1   9   8     1460.19     1472.22    120.07 o 
   2   9   8      361.48      328.40     91.74 o 
   3   9   8     1476.52     1477.57    120.10 o 
   4   9   8      103.58      120.54     78.17 o 
   5   9   8     1335.97     1457.18    120.95 o 
   6   9   8       92.54       64.87     89.87 o 
   7   9   8      267.73      191.44     93.28 o 
   8   9   8       27.35       79.68     85.41 o 
   9   9   8       40.23       17.17     79.59 o 
  -7  10   8       60.51      194.57    100.97 o 
  -6  10   8       70.00       48.43    106.56 o 
  -5  10   8      238.66      269.38    114.05 o 
  -4  10   8       18.29       19.07     95.35 o 
  -3  10   8      358.97      351.02     99.69 o 
  -2  10   8      190.33       93.14     98.43 o 
  -1  10   8      149.60      129.10     94.08 o 
   0  10   8       61.58      142.13     62.44 o 
   1  10   8      101.43      130.18     89.13 o 
   2  10   8       24.78      204.19     83.94 o 
   3  10   8      345.26      290.46     95.44 o 
   4  10   8      895.20      964.20     99.07 o 
   5  10   8        0.53       92.19     92.19 o 
   6  10   8       32.94      108.08     75.41 o 
   7  10   8        8.14       32.01     83.68 o 
   8  10   8       10.72       69.89     78.88 o 
   9  10   8        0.12       77.35     77.35 o 
  -6  11   8       92.81       98.72    101.91 o 
  -5  11   8       37.65       65.54    106.28 o 
  -4  11   8      192.06       82.07    101.17 o 
  -3  11   8        0.12      136.47     88.22 o 
  -2  11   8       18.66       14.11     88.72 o 
  -1  11   8        0.38       94.60     98.27 o 
   0  11   8       17.43       33.18     65.72 o 
   1  11   8      111.00       54.23     89.83 o 
   2  11   8      322.71      302.04     93.81 o 
   3  11   8       26.06       15.22     83.39 o 
   4  11   8       27.76      100.25     79.65 o 
   5  11   8       34.94       48.82     86.44 o 
   6  11   8        4.22       84.97     87.31 o 
   7  11   8       11.13       82.83     82.83 o 
   8  11   8       86.29       38.28     84.73 o 
  -4  12   8       42.77        4.71     94.62 o 
  -3  12   8      132.81      175.08     97.36 o 
  -2  12   8        0.97      105.39     96.96 o 
  -1  12   8      189.32      186.11    106.14 o 
   0  12   8        5.54       59.88     65.47 o 
   1  12   8      142.37      108.02     86.73 o 
   2  12   8      129.30       99.13     94.85 o 
   3  12   8      270.12      207.67     98.84 o 
   4  12   8        0.00       66.12     90.67 o 
   5  12   8      317.05      406.41    102.19 o 
   6  12   8        4.42       13.97     83.01 o 
  -2  13   8        4.46       93.00     93.00 o 
  -1  13   8       16.58      191.72     96.75 o 
   0  13   8       56.20      127.65     71.18 o 
   1  13   8       34.23       15.56     88.94 o 
   2  13   8        9.30       73.16     90.23 o 
   3  13   8      123.35      165.53     93.23 o 
   4  13   8       41.84       30.13     81.86 o 
   5  13   8        3.41       33.14     80.35 o 
  -5  -7   9        2.38        4.20     84.42 o 
  -4  -7   9        1.00       13.42     87.85 o 
  -3  -7   9       50.98      109.18     96.01 o 
  -2  -7   9        2.92       64.08     87.03 o 
  -1  -7   9        7.50       22.76     91.92 o 
   0  -7   9       84.26       25.46     65.77 o 
   1  -7   9       14.92       68.53     85.76 o 
   2  -7   9        2.66       30.35     83.96 o 
   3  -7   9        3.50       49.73     83.93 o 
  -6  -6   9        7.88       22.37     87.43 o 
  -5  -6   9        0.52        9.16     92.87 o 
  -4  -6   9       73.85       97.50     97.04 o 
  -3  -6   9        5.94        4.76     94.54 o 
  -2  -6   9        2.93        9.11     92.50 o 
  -1  -6   9        4.37       99.48     99.48 o 
   0  -6   9       68.45      157.49    131.29 o 
   1  -6   9      262.87      388.60     85.87 o 
   2  -6   9       92.87      110.01     88.89 o 
   3  -6   9       51.89       41.67     86.49 o 
   4  -6   9        6.67       94.67     94.67 o 
   5  -6   9        1.95       20.68     89.88 o 
  -7  -5   9      157.41       36.65    101.11 o 
  -6  -5   9      124.59       32.76     94.64 o 
  -5  -5   9       52.88       98.53     92.25 o 
  -4  -5   9        5.48       51.42    100.33 o 
  -3  -5   9        0.85      115.98     87.63 o 
  -2  -5   9      163.62       54.63     99.46 o 
  -1  -5   9      125.90      122.70     91.03 o 
   0  -5   9      206.05      205.83     63.30 o 
   1  -5   9      186.85      333.08     77.35 o 
   2  -5   9        1.12       39.04     82.36 o 
   3  -5   9       66.96       90.39     90.39 o 
   4  -5   9       54.05       92.41     92.41 o 
   5  -5   9        7.22       93.00     93.00 o 
   6  -5   9       12.64       95.28     98.11 o 
  -8  -4   9        1.37       93.11     86.30 o 
  -7  -4   9        8.99      141.76     91.26 o 
  -6  -4   9       61.88       70.95     97.76 o 
  -5  -4   9        0.56       84.63    100.82 o 
  -4  -4   9       25.44        4.87     91.28 o 
  -3  -4   9       11.48        9.29     89.60 o 
  -2  -4   9        7.55        4.33     83.71 o 
  -1  -4   9       41.66      112.68     86.47 o 
   0  -4   9      570.67      598.70     69.84 o 
   1  -4   9       54.92      149.28     72.65 o 
   2  -4   9        2.86       37.79     81.62 o 
   3  -4   9       63.51       31.72     85.78 o 
   4  -4   9       34.76       34.17     90.24 o 
   5  -4   9       63.40      213.01     84.03 o 
   6  -4   9       76.11       42.72     96.27 o 
   7  -4   9       11.07       31.59     89.11 o 
  -9  -3   9       75.54       56.54     95.92 o 
  -8  -3   9      248.39      298.65    104.17 o 
  -7  -3   9       14.93       34.01     98.01 o 
  -6  -3   9        3.19       98.84     98.84 o 
  -5  -3   9        2.45       23.30     92.07 o 
  -4  -3   9       38.48      185.68     89.16 o 
  -3  -3   9       59.70      121.66     88.11 o 
  -2  -3   9      191.25      132.06     87.48 o 
  -1  -3   9       45.49      149.40     77.39 o 
   0  -3   9      133.52      171.64     58.15 o 
   1  -3   9     1168.74     1194.30    102.72 o 
   2  -3   9       28.00       92.32     73.96 o 
   3  -3   9       71.90       26.09     83.15 o 
   4  -3   9       17.59       33.03     82.29 o 
   5  -3   9        6.88       45.62     86.74 o 
   6  -3   9       97.64       63.31     91.15 o 
   7  -3   9       67.31      136.95     90.46 o 
   8  -3   9       29.50       45.25     91.38 o 
  -9  -2   9      146.53        9.92     98.74 o 
  -8  -2   9      293.70      108.52    105.54 o 
  -7  -2   9      503.96      543.46    109.33 o 
  -6  -2   9       28.00      262.64     92.03 o 
  -5  -2   9       17.71       50.52     90.58 o 
  -4  -2   9       88.60      110.11     86.55 o 
  -3  -2   9      226.73      311.49     84.74 o 
  -2  -2   9      903.33     1167.79    101.55 o 
  -1  -2   9     1220.90     1375.00    107.21 o 
   0  -2   9      247.67      270.59     54.26 o 
   1  -2   9      424.42      393.67     74.50 o 
   2  -2   9        1.44       26.43     78.75 o 
   3  -2   9      526.21      407.04     95.02 o 
   4  -2   9      493.30      455.02     94.61 o 
   5  -2   9      245.91      191.04     87.63 o 
   6  -2   9       26.19        5.11     90.80 o 
   7  -2   9       31.21      140.48     92.24 o 
   8  -2   9       12.32       91.37     86.14 o 
 -10  -1   9       69.04       39.22    103.59 o 
  -9  -1   9       98.49      256.39    100.46 o 
  -8  -1   9       22.66       44.93    100.31 o 
  -7  -1   9       33.76      103.36    103.36 o 
  -6  -1   9        7.34       94.26     94.26 o 
  -5  -1   9      450.60      381.93     99.55 o 
  -4  -1   9      220.52      217.61     89.47 o 
  -3  -1   9       65.94      126.84     83.58 o 
  -2  -1   9      294.11      429.96     83.02 o 
  -1  -1   9       99.60      175.76     75.79 o 
   0  -1   9      916.21     1040.59     62.33 o 
   1  -1   9       41.12      146.15     65.31 o 
   2  -1   9        3.24      177.24     67.16 o 
   3  -1   9      389.83      383.72     83.30 o 
   4  -1   9      537.97      474.50     92.05 o 
   5  -1   9      381.59      324.96     88.56 o 
   6  -1   9      398.86      472.59    100.94 o 
   7  -1   9        0.26       55.78     88.04 o 
   8  -1   9       61.08      190.97     87.30 o 
   9  -1   9       18.05      120.50     78.30 o 
 -10   0   9      354.23      274.48    113.58 o 
  -9   0   9      227.12       15.60    116.22 o 
  -8   0   9      237.14      256.26    114.99 o 
  -7   0   9       38.52       74.49     99.51 o 
  -6   0   9       92.12      118.78    101.20 o 
  -5   0   9      114.27      183.30     83.94 o 
  -4   0   9     1251.28     1278.06    109.60 o 
  -3   0   9      655.28      789.09     85.21 o 
  -2   0   9      657.79      885.57     80.66 o 
  -1   0   9      595.68      604.98     80.73 o 
   0   0   9       34.91       69.24     44.14 o 
   1   0   9     1864.94     2035.87    103.39 o 
   2   0   9      608.39      550.99     79.20 o 
   3   0   9       23.96       30.27     72.77 o 
   4   0   9      265.46      303.88     75.22 o 
   5   0   9      139.58       99.37     88.47 o 
   6   0   9       79.11      124.73     85.13 o 
   7   0   9      206.82      320.77     88.70 o 
   8   0   9       11.77       90.06     90.06 o 
   9   0   9        0.72       52.75     83.86 o 
 -10   1   9       19.42       54.14    103.93 o 
  -9   1   9      448.83      392.93    113.95 o 
  -8   1   9       71.14       21.12    105.58 o 
  -7   1   9      202.69      360.16     97.73 o 
  -6   1   9       63.30      129.57     93.44 o 
  -5   1   9        2.18       93.10     81.15 o 
  -4   1   9      410.31      374.66     89.62 o 
  -3   1   9     2207.82     2066.39    120.40 o 
  -2   1   9      636.73      916.28     83.61 o 
  -1   1   9     1563.49     1661.06    103.89 o 
   0   1   9       21.96       57.82     68.26 o 
   1   1   9      549.52      419.78     69.96 o 
   2   1   9       59.69      133.22     65.76 o 
   3   1   9     2580.88     2587.00    118.39 o 
   4   1   9      930.35     1027.24     94.05 o 
   5   1   9      641.21      679.34     90.05 o 
   6   1   9        2.66       46.41     73.18 o 
   7   1   9       35.89       38.24     86.04 o 
   8   1   9        1.14       67.56     80.45 o 
   9   1   9      161.36       99.54     81.57 o 
  10   1   9       36.40       58.70     78.67 o 
 -10   2   9       62.44       44.37    110.17 o 
  -9   2   9       45.67       67.74    115.48 o 
  -8   2   9        2.42      137.90    111.52 o 
  -7   2   9       44.80      100.21    101.47 o 
  -6   2   9      426.46      349.24    107.17 o 
  -5   2   9     2668.65     2678.54    138.20 o 
  -4   2   9      298.78      186.07     90.84 o 
  -3   2   9       81.37       65.50     75.72 o 
  -2   2   9      423.45      440.33     70.13 o 
  -1   2   9      890.68      920.10     81.26 o 
   0   2   9      172.38       61.38     87.96 o 
   1   2   9     2004.76     2156.59     97.67 o 
   2   2   9       72.55       36.17     62.59 o 
   3   2   9      375.90      434.40     68.12 o 
   4   2   9     1215.59     1346.85     97.39 o 
   5   2   9      566.30      478.53     87.22 o 
   6   2   9      512.02      688.79     96.18 o 
   7   2   9      202.05      262.42     93.48 o 
   8   2   9      169.07      312.53     84.48 o 
   9   2   9       13.15       27.86     80.34 o 
  10   2   9      213.15      287.75     83.61 o 
 -10   3   9      171.57      130.94    112.74 o 
  -9   3   9       17.79      287.74    110.58 o 
  -8   3   9       84.33      209.16    118.31 o 
  -7   3   9      291.87      274.80    120.42 o 
  -6   3   9      375.75      576.24    104.53 o 
  -5   3   9     1040.76      731.38    116.58 o 
  -4   3   9     1839.38     1998.72    128.53 o 
  -3   3   9      288.89       90.74     80.52 o 
  -2   3   9      772.97      833.02     85.26 o 
  -1   3   9     1780.15     1903.47    104.65 o 
   0   3   9     1625.74     1717.53     66.93 o 
   1   3   9      455.83      376.45     70.44 o 
   2   3   9     2798.23     2907.55    120.73 o 
   3   3   9      187.93      214.36     67.45 o 
   4   3   9      756.28      767.56     90.08 o 
   5   3   9      733.41      852.06     89.75 o 
   6   3   9       93.28      186.36     73.60 o 
   7   3   9       21.10       13.99     77.24 o 
   8   3   9      334.59      186.37     96.02 o 
   9   3   9       19.33       18.53     83.89 o 
  10   3   9       45.34        4.48     81.69 o 
 -10   4   9        0.24       17.13    113.39 o 
  -9   4   9      254.17      129.08    122.84 o 
  -8   4   9       22.36       40.38    117.47 o 
  -7   4   9       26.93       82.67    103.18 o 
  -6   4   9      149.80      112.09     95.15 o 
  -5   4   9       50.51       32.19     92.07 o 
  -4   4   9      214.59       41.07     85.26 o 
  -3   4   9     3158.48     2973.48    134.47 o 
  -2   4   9        1.19       46.62     65.95 o 
  -1   4   9      112.69      118.47     63.40 o 
   0   4   9       55.14       74.71     43.69 o 
   1   4   9     1191.60     1060.06     85.17 o 
   2   4   9       46.66       77.17     63.61 o 
   3   4   9     3739.31     3547.85    137.34 o 
   4   4   9      306.44      306.37     75.20 o 
   5   4   9      168.06       75.63     74.41 o 
   6   4   9       10.55        8.82     72.92 o 
   7   4   9       91.91       49.84     85.27 o 
   8   4   9       31.86       82.96     82.96 o 
   9   4   9      574.67      531.97    101.07 o 
  10   4   9       42.98      144.77     75.60 o 
  -9   5   9        3.86       11.73    117.82 o 
  -8   5   9       54.43       47.28    118.83 o 
  -7   5   9      624.05      586.69    122.43 o 
  -6   5   9      525.89      501.61    122.17 o 
  -5   5   9     2423.61     2536.60    142.00 o 
  -4   5   9      244.44      122.17     97.61 o 
  -3   5   9       15.61       86.21     71.55 o 
  -2   5   9       30.08       13.57     69.00 o 
  -1   5   9     3811.67     3860.03    138.22 o 
   0   5   9       20.76      127.24     43.44 o 
   1   5   9     3870.59     3627.24    130.64 o 
   2   5   9      110.30       28.21     60.63 o 
   3   5   9       25.46       33.66     63.65 o 
   4   5   9      434.22      490.88     76.56 o 
   5   5   9        7.11       74.45     74.45 o 
   6   5   9      267.20      260.55     88.40 o 
   7   5   9      682.43      715.01    106.44 o 
   8   5   9      208.38      176.82     88.41 o 
   9   5   9        5.32      111.59     78.87 o 
  10   5   9      223.79      366.83     78.33 o 
  -9   6   9      112.49       66.19    119.36 o 
  -8   6   9       18.63      117.79    117.79 o 
  -7   6   9      130.63      355.25    106.40 o 
  -6   6   9       97.39       80.16    106.67 o 
  -5   6   9     1013.98      947.74    121.98 o 
  -4   6   9      587.47      434.72    104.45 o 
  -3   6   9      167.83      433.14     77.02 o 
  -2   6   9      431.43      555.23     83.51 o 
  -1   6   9      953.57     1085.26     92.97 o 
   0   6   9     2114.85     2047.16    129.48 o 
   1   6   9       18.53       63.96     66.90 o 
   2   6   9     2208.40     2473.55    121.37 o 
   3   6   9        0.73       79.01     79.01 o 
   4   6   9      936.45     1042.35    100.58 o 
   5   6   9      647.85      697.36     98.16 o 
   6   6   9      586.40      451.88     99.08 o 
   7   6   9      131.60      148.82     82.37 o 
   8   6   9      541.82      748.77     96.34 o 
   9   6   9        0.78       30.82     82.05 o 
  10   6   9      140.66       38.01     81.71 o 
  -8   7   9       42.05       42.05    119.34 o 
  -7   7   9       75.78       86.97    110.37 o 
  -6   7   9      121.36      125.18    114.19 o 
  -5   7   9      200.80      313.00    100.31 o 
  -4   7   9        0.65        4.69     88.50 o 
  -3   7   9      784.35      641.08    102.85 o 
  -2   7   9      151.95      145.17     85.99 o 
  -1   7   9       65.88      173.50     75.55 o 
   0   7   9      142.69      107.56    107.09 o 
   1   7   9     1576.47     1602.37    104.48 o 
   2   7   9       24.69       12.13     70.35 o 
   3   7   9     1103.04      912.39    100.35 o 
   4   7   9        7.62        4.27     76.17 o 
   5   7   9       16.81       17.70     75.52 o 
   6   7   9       24.91       45.17     80.30 o 
   7   7   9      264.12      318.09     91.40 o 
   8   7   9        7.36       22.43     75.22 o 
   9   7   9      411.18      408.44     91.28 o 
  10   7   9       16.63        0.00     79.96 o 
  -8   8   9       20.47      119.11    119.11 o 
  -7   8   9      541.82      408.70    124.27 o 
  -6   8   9      168.39       82.65    114.67 o 
  -5   8   9      428.76      346.15    117.12 o 
  -4   8   9      187.55      116.23    100.37 o 
  -3   8   9       38.49       94.31     86.54 o 
  -2   8   9        0.43        3.86     87.52 o 
  -1   8   9     4043.47     4003.19    160.08 o 
   0   8   9       60.16      132.95     91.78 o 
   1   8   9     1327.02     1475.41    110.10 o 
   2   8   9        2.05       29.55     75.40 o 
   3   8   9        3.20      128.09     74.07 o 
   4   8   9        8.03       86.66     86.66 o 
   5   8   9      352.26      244.72     97.31 o 
   6   8   9       75.84       37.23     80.92 o 
   7   8   9      347.74      356.49     94.33 o 
   8   8   9       53.22      124.61     82.18 o 
   9   8   9       16.12       82.36     82.36 o 
  -7   9   9        3.54       92.12    120.55 o 
  -6   9   9        8.25      113.15    113.15 o 
  -5   9   9      162.17      160.14    113.14 o 
  -4   9   9       70.10      148.73     91.94 o 
  -3   9   9      481.99      486.54    104.84 o 
  -2   9   9       53.52       12.91     88.83 o 
  -1   9   9       49.64      114.78     86.23 o 
   0   9   9      518.64      450.56     66.96 o 
   1   9   9        6.03       13.41     73.47 o 
   2   9   9      632.34      484.19     97.32 o 
   3   9   9      128.51       51.16     83.28 o 
   4   9   9      380.02      522.35     89.68 o 
   5   9   9       78.31      104.74     80.36 o 
   6   9   9      304.68      329.02     97.77 o 
   7   9   9      133.29       87.21     87.21 o 
   8   9   9      295.95      383.65     88.64 o 
   9   9   9       21.77        4.06     74.86 o 
  -6  10   9       64.57       97.45     97.45 o 
  -5  10   9       61.01       51.60     98.14 o 
  -4  10   9        9.86       87.82    100.52 o 
  -3  10   9       19.38       99.53     99.53 o 
  -2  10   9       75.83       41.01    101.24 o 
  -1  10   9       19.22       40.60     92.41 o 
   0  10   9      168.82      201.58     94.37 o 
   1  10   9      630.10      591.67     97.75 o 
   2  10   9       46.11        9.83     91.35 o 
   3  10   9        3.54       44.25     81.59 o 
   4  10   9        3.88       84.73     84.73 o 
   5  10   9       26.86      121.35     86.01 o 
   6  10   9       46.45      222.96     77.57 o 
   7  10   9      186.33      168.77     87.91 o 
   8  10   9        1.75       47.32     76.25 o 
  -5  11   9        9.73      104.96    104.96 o 
  -4  11   9       47.93      267.65     96.53 o 
  -3  11   9       53.08      147.32     95.36 o 
  -2  11   9       13.25       75.18    100.73 o 
  -1  11   9     1275.91     1175.93    129.57 o 
   0  11   9       32.04       15.11    116.21 o 
   1  11   9       81.59       69.44     97.87 o 
   2  11   9        9.63      232.21     85.14 o 
   3  11   9       28.93      101.65     84.71 o 
   4  11   9        4.24       80.50     89.45 o 
   5  11   9      280.95      359.23     94.51 o 
   6  11   9        5.21       75.58     87.80 o 
   7  11   9       31.65      147.63     78.68 o 
  -4  12   9        4.56       94.38     89.39 o 
  -3  12   9      130.11       80.21     97.12 o 
  -2  12   9        4.95       76.19    100.25 o 
  -1  12   9        2.84       92.37     97.13 o 
   0  12   9       46.64       74.66     97.29 o 
   1  12   9       17.02       76.40     91.78 o 
   2  12   9       73.83       10.35     95.73 o 
   3  12   9       44.78       10.17     90.99 o 
   4  12   9       25.31       55.87     87.45 o 
   5  12   9        0.32       87.68     84.51 o 
   6  12   9       37.25       13.94     84.07 o 
  -2  13   9       21.89      149.06     88.71 o 
  -1  13   9        0.09       14.63     96.39 o 
   0  13   9       64.36       34.15    127.20 o 
   1  13   9       63.35      173.78     91.56 o 
   2  13   9        1.75       15.51     87.86 o 
   3  13   9       39.60       15.16     87.72 o 
   4  13   9        6.90      237.36     73.61 o 
  -2  -7  10       13.09       47.43     94.04 o 
  -1  -7  10        4.93       65.44     92.02 o 
   0  -7  10       23.77       28.62     62.31 o 
  -5  -6  10       12.74       61.54     99.79 o 
  -4  -6  10      117.31      160.84    102.35 o 
  -3  -6  10        0.37       19.79     97.12 o 
  -2  -6  10       18.54      103.37    103.37 o 
  -1  -6  10       49.78       28.87    103.11 o 
   0  -6  10      212.09      152.39     70.99 o 
   1  -6  10        9.08      239.69     78.35 o 
   2  -6  10       17.21      157.76     80.32 o 
   3  -6  10        2.42       50.44     84.20 o 
  -6  -5  10       86.03       57.92     97.56 o 
  -5  -5  10      107.83      208.55     93.26 o 
  -4  -5  10       12.84       50.33     99.17 o 
  -3  -5  10      440.73      598.03    104.25 o 
  -2  -5  10        1.50       49.27     99.03 o 
  -1  -5  10      101.08      147.98     99.31 o 
   0  -5  10       25.05       11.69     69.30 o 
   1  -5  10      114.02       81.27     88.67 o 
   2  -5  10      170.01      232.46     93.52 o 
   3  -5  10      125.22        4.53     91.47 o 
   4  -5  10        2.40      107.14     80.57 o 
   5  -5  10       26.88       24.92     92.28 o 
  -7  -4  10       52.98       83.33    102.40 o 
  -6  -4  10      104.50       75.23    102.24 o 
  -5  -4  10      143.44      182.88    107.87 o 
  -4  -4  10       86.47       10.17    112.37 o 
  -3  -4  10        0.58      102.79    102.79 o 
  -2  -4  10      333.81      415.24    108.14 o 
  -1  -4  10      176.88       88.15    102.33 o 
   0  -4  10       99.20      110.09     63.54 o 
   1  -4  10       72.40       66.29     89.37 o 
   2  -4  10       86.41      211.31     77.91 o 
   3  -4  10        1.79       97.38     97.38 o 
   4  -4  10       55.80        0.00     86.82 o 
   5  -4  10        7.16       10.10     85.09 o 
   6  -4  10        1.76      143.00     86.25 o 
  -8  -3  10      116.12       83.58     92.36 o 
  -7  -3  10        0.21       35.35    109.92 o 
  -6  -3  10      336.73      138.53    111.87 o 
  -5  -3  10      103.83      234.66    114.02 o 
  -4  -3  10      879.52     1087.27    118.72 o 
  -3  -3  10       58.37      140.56     94.85 o 
  -2  -3  10      167.52       18.55     98.38 o 
  -1  -3  10       99.50       79.92     94.05 o 
   0  -3  10     1501.00     1619.62    131.30 o 
   1  -3  10        4.65      140.47     81.00 o 
   2  -3  10      352.28      336.75     92.40 o 
   3  -3  10       59.15       68.93     89.66 o 
   4  -3  10       51.95       58.48     88.77 o 
   5  -3  10      137.86       91.22     87.10 o 
   6  -3  10       11.29       77.54     81.46 o 
   7  -3  10        1.92       45.25     87.80 o 
  -8  -2  10      315.79      132.80    111.38 o 
  -7  -2  10        5.65       67.01    101.29 o 
  -6  -2  10      477.09      507.10    113.00 o 
  -5  -2  10      715.25      829.16    118.20 o 
  -4  -2  10       53.89      225.73     95.39 o 
  -3  -2  10     1064.96     1062.21    128.46 o 
  -2  -2  10      293.79      373.57     90.08 o 
  -1  -2  10      303.41      202.65    102.44 o 
   0  -2  10      245.87      256.54     77.50 o 
   1  -2  10     1310.45     1327.43    116.21 o 
   2  -2  10      276.42      424.62     86.20 o 
   3  -2  10      676.06      727.68    100.86 o 
   4  -2  10        3.61       87.92     87.92 o 
   5  -2  10      135.33      109.90     87.70 o 
   6  -2  10       32.53      148.40     92.88 o 
   7  -2  10      134.89       10.06     88.07 o 
   8  -2  10        5.19       48.65     78.25 o 
  -9  -1  10       77.43       61.29    101.70 o 
  -8  -1  10      150.85       99.68    105.25 o 
  -7  -1  10      574.16      543.01    113.45 o 
  -6  -1  10       87.15       20.98    105.47 o 
  -5  -1  10      452.42      251.66    107.68 o 
  -4  -1  10      642.21      740.87    104.17 o 
  -3  -1  10       97.12       99.56     83.88 o 
  -2  -1  10     1218.87     1387.93    116.84 o 
  -1  -1  10     1854.25     1765.69    127.18 o 
   0  -1  10       93.25      153.96     55.77 o 
   1  -1  10      242.23      244.59     76.30 o 
   2  -1  10      733.07      732.86     87.70 o 
   3  -1  10       51.08       42.84     73.45 o 
   4  -1  10      143.15      252.80     86.34 o 
   5  -1  10       32.98       77.85     79.53 o 
   6  -1  10        1.66       88.43     88.43 o 
   7  -1  10       37.11      110.66     87.13 o 
   8  -1  10       72.29       87.78     78.38 o 
  -9   0  10       42.93        5.28    107.37 o 
  -8   0  10      211.79      370.28    104.80 o 
  -7   0  10       35.14        0.00    104.47 o 
  -6   0  10     1454.89     1247.01    138.35 o 
  -5   0  10       51.22       89.51     98.83 o 
  -4   0  10     1564.47     1415.40    126.55 o 
  -3   0  10      362.07      297.52     97.34 o 
  -2   0  10      564.52      455.56     97.03 o 
  -1   0  10        9.65       19.28     86.21 o 
   0   0  10     6690.30     6570.62    225.24 o 
   1   0  10       34.19      100.46     71.91 o 
   2   0  10     1209.74     1139.13     97.69 o 
   3   0  10      323.90      328.09     84.30 o 
   4   0  10      136.78      151.18     83.68 o 
   5   0  10       37.97        0.00     87.12 o 
   6   0  10       93.28       24.34     86.88 o 
   7   0  10        5.50       44.38     86.18 o 
   8   0  10       79.71       39.08     94.90 o 
   9   0  10       19.00      124.28     76.91 o 
  -9   1  10       23.54      146.69    109.51 o 
  -8   1  10     1085.29      867.37    132.58 o 
  -7   1  10       42.79      151.62    111.18 o 
  -6   1  10      553.87      371.94    107.34 o 
  -5   1  10      991.42     1068.51    119.93 o 
  -4   1  10        7.25      151.49     91.53 o 
  -3   1  10      797.40      879.04     96.51 o 
  -2   1  10     2297.83     2390.32    131.09 o 
  -1   1  10      683.52      764.20     91.59 o 
   0   1  10      264.00      393.97     85.90 o 
   1   1  10     3743.09     3906.99    141.49 o 
   2   1  10      432.98      400.17     87.85 o 
   3   1  10      940.28      992.73     94.21 o 
   4   1  10      283.71      376.68     88.59 o 
   5   1  10      463.19      511.97     92.71 o 
   6   1  10       55.97       33.70     82.57 o 
   7   1  10      618.80      649.60    105.98 o 
   8   1  10       25.14       33.81     87.12 o 
   9   1  10      122.50      207.42     77.79 o 
  -9   2  10      292.36       17.05    126.84 o 
  -8   2  10        0.28      149.22    116.58 o 
  -7   2  10      943.94      808.85    142.12 o 
  -6   2  10      178.51       63.71    107.04 o 
  -5   2  10      734.99      765.79    120.30 o 
  -4   2  10     1317.34     1242.72    117.47 o 
  -3   2  10     1179.46     1138.98    110.66 o 
  -2   2  10      868.01     1044.12     95.36 o 
  -1   2  10     4738.87     4782.09    159.07 o 
   0   2  10      124.53      196.11     53.03 o 
   1   2  10      526.82      514.27     84.68 o 
   2   2  10     2344.10     2272.27    117.64 o 
   3   2  10      658.11      492.68     87.01 o 
   4   2  10        3.28       33.73     78.12 o 
   5   2  10      406.54      293.26     91.68 o 
   6   2  10        5.37       14.14     78.61 o 
   7   2  10       47.93      152.56     80.52 o 
   8   2  10      296.17      208.90     87.80 o 
   9   2  10       21.74       59.52     76.94 o 
  -9   3  10       51.84       41.26    125.40 o 
  -8   3  10      398.40      341.54    126.36 o 
  -7   3  10        5.37      125.61    107.94 o 
  -6   3  10     1395.97     1292.15    145.54 o 
  -5   3  10       60.44      102.98    102.98 o 
  -4   3  10      488.85      215.19    101.84 o 
  -3   3  10      494.22      474.77     86.54 o 
  -2   3  10     1416.81     1497.03    107.53 o 
  -1   3  10        1.16      142.60     72.17 o 
   0   3  10    11251.29    11028.72    345.42 o 
   1   3  10       10.00      113.10     69.34 o 
   2   3  10      761.88      683.13     88.01 o 
   3   3  10      390.10      382.10     74.05 o 
   4   3  10      513.63      442.28     82.48 o 
   5   3  10       44.30       62.36     79.43 o 
   6   3  10      788.96      779.85    100.12 o 
   7   3  10       17.29        4.77     79.42 o 
   8   3  10       58.43       13.98     85.81 o 
   9   3  10        7.75       76.84     77.27 o 
  -9   4  10       62.87       11.97    123.06 o 
  -8   4  10      882.26      871.99    143.92 o 
  -7   4  10       71.53      209.30    105.59 o 
  -6   4  10      175.35       49.36    114.94 o 
  -5   4  10      225.13      182.05    100.42 o 
  -4   4  10      318.26      417.72     96.20 o 
  -3   4  10      312.35      319.89     86.53 o 
  -2   4  10     3064.87     3093.05    136.64 o 
  -1   4  10      574.64      543.55     91.55 o 
   0   4  10        2.81       43.42     53.60 o 
   1   4  10     3021.05     3132.42    128.46 o 
   2   4  10     1129.17     1210.70     97.40 o 
   3   4  10      441.98      465.50     84.86 o 
   4   4  10      772.06      998.83     96.15 o 
   5   4  10      694.29      720.23     93.19 o 
   6   4  10        0.02       36.58     84.42 o 
   7   4  10      699.73      763.97     94.44 o 
   8   4  10        0.14        4.78     79.34 o 
   9   4  10       82.53        8.91     79.28 o 
  -9   5  10      223.73      126.80    128.41 o 
  -8   5  10       50.17       54.33    130.48 o 
  -7   5  10      464.23      459.93    129.09 o 
  -6   5  10      438.23      511.36    118.06 o 
  -5   5  10      802.93      798.97    121.54 o 
  -4   5  10      398.79      347.43    104.41 o 
  -3   5  10     1862.47     1805.15    127.12 o 
  -2   5  10      135.19       11.57     85.62 o 
  -1   5  10     4116.62     4469.07    154.33 o 
   0   5  10      472.69      573.66     58.20 o 
   1   5  10      943.51     1190.14    101.08 o 
   2   5  10     1629.97     1642.82    104.66 o 
   3   5  10     1520.33     1937.85    115.63 o 
   4   5  10      432.11      420.33     83.35 o 
   5   5  10      680.27      925.74    101.43 o 
   6   5  10      100.83      251.68     75.17 o 
   7   5  10       88.73       96.84     86.99 o 
   8   5  10      350.62      136.53     91.80 o 
   9   5  10        4.78        4.58     75.30 o 
  -8   6  10      354.41      439.51    127.71 o 
  -7   6  10       54.29       41.44    116.41 o 
  -6   6  10      101.16       56.20    108.66 o 
  -5   6  10      236.47       31.08    114.99 o 
  -4   6  10        4.96       42.36     82.91 o 
  -3   6  10      338.45      407.91     96.26 o 
  -2   6  10     1567.07     1532.83    122.21 o 
  -1   6  10      103.02       11.30     89.28 o 
   0   6  10     5364.86     5109.71    119.38 o 
   1   6  10      149.40      158.49     71.67 o 
   2   6  10       44.72       72.65     69.08 o 
   3   6  10      194.04      130.88     83.23 o 
   4   6  10     1124.32      870.63    100.28 o 
   5   6  10       80.97       99.42     86.70 o 
   6   6  10      703.97      516.74     98.39 o 
   7   6  10       14.10       59.71     76.92 o 
   8   6  10        1.29       81.42     81.42 o 
   9   6  10        1.21       84.39     84.39 o 
  -8   7  10      150.59      296.97    120.76 o 
  -7   7  10       26.22       41.52    121.06 o 
  -6   7  10       57.58       67.90    107.56 o 
  -5   7  10        1.46      112.62    112.62 o 
  -4   7  10      650.44      414.23    123.16 o 
  -3   7  10      120.51      128.03     83.46 o 
  -2   7  10      719.33      848.32    100.90 o 
  -1   7  10       68.43      272.25     88.51 o 
   0   7  10       21.25        6.38     54.75 o 
   1   7  10      893.24      569.55     98.23 o 
   2   7  10     1441.44     1630.21    112.68 o 
   3   7  10       69.92       48.50     83.83 o 
   4   7  10      223.68      186.51     88.21 o 
   5   7  10      280.73      171.87     89.08 o 
   6   7  10       24.15       51.43     86.79 o 
   7   7  10      225.94      257.00     89.93 o 
   8   7  10      109.56      115.58     82.05 o 
   9   7  10       21.59        4.26     76.26 o 
  -7   8  10      112.69       23.70    117.96 o 
  -6   8  10      275.61      243.38    130.52 o 
  -5   8  10      354.83      296.88    120.12 o 
  -4   8  10        9.01       58.54    100.76 o 
  -3   8  10      752.01      576.50    110.07 o 
  -2   8  10       65.12       43.35     95.48 o 
  -1   8  10     1717.00     1651.75    126.11 o 
   0   8  10      482.60      484.85     64.44 o 
   1   8  10      726.22      685.02     98.60 o 
   2   8  10       92.36       98.19     74.68 o 
   3   8  10      846.11     1028.69    107.85 o 
   4   8  10      512.30      385.59     92.91 o 
   5   8  10      477.44      536.34     99.03 o 
   6   8  10      201.14      174.45     89.30 o 
   7   8  10      115.03       50.67     91.39 o 
   8   8  10       67.41      140.94     77.22 o 
   9   8  10       36.91      182.02     75.44 o 
  -7   9  10       61.81      166.91    116.18 o 
  -6   9  10       86.84       78.32    105.85 o 
  -5   9  10      132.04       84.69    109.88 o 
  -4   9  10        1.05      193.63     95.48 o 
  -3   9  10      210.33      328.05    100.86 o 
  -2   9  10      434.11      392.84    100.75 o 
  -1   9  10      220.45      275.66    101.08 o 
   0   9  10      618.59      575.28    105.48 o 
   1   9  10      141.65      246.43     84.60 o 
   2   9  10        3.58       85.86     85.86 o 
   3   9  10      128.08       52.39     90.96 o 
   4   9  10      696.71      457.18    106.55 o 
   5   9  10        9.90       67.33     87.09 o 
   6   9  10       69.93      123.60     78.43 o 
   7   9  10        8.06      137.17     79.15 o 
   8   9  10        0.62       17.52     74.83 o 
  -6  10  10       34.47       59.54    106.13 o 
  -5  10  10        0.87       31.52    103.89 o 
  -4  10  10      185.38      299.05    101.52 o 
  -3  10  10       28.44       52.57     97.63 o 
  -2  10  10        7.87       60.47     91.97 o 
  -1  10  10        3.46      185.40     96.87 o 
   0  10  10        0.25       62.04     62.04 o 
   1  10  10      181.72      172.52     81.57 o 
   2  10  10      465.92      594.20     92.32 o 
   3  10  10        1.14       24.94     88.67 o 
   4  10  10        3.92       49.97     80.59 o 
   5  10  10       21.91       88.35     88.35 o 
   6  10  10        1.43       88.90     88.90 o 
   7  10  10       30.43       67.75     75.74 o 
   8  10  10      129.39       84.58     78.67 o 
  -5  11  10       40.14      241.32     89.56 o 
  -4  11  10       59.72      117.77     99.64 o 
  -3  11  10      131.55       81.63     98.33 o 
  -2  11  10      104.31      114.03     98.76 o 
  -1  11  10      410.06      326.01    108.34 o 
   0  11  10       89.56      198.00     69.05 o 
   1  11  10      157.69       99.41     91.01 o 
   2  11  10       32.69       60.56     86.59 o 
   3  11  10      158.15      122.41     93.51 o 
   4  11  10      107.71        0.00     90.04 o 
   5  11  10      187.65      235.87     86.85 o 
   6  11  10       64.05      122.17     93.58 o 
   7  11  10       41.28       74.83     78.30 o 
  -3  12  10       59.00       28.00     97.38 o 
  -2  12  10       10.87       28.38     94.76 o 
  -1  12  10       76.50      106.99    106.99 o 
   0  12  10       13.67       25.47     65.95 o 
   1  12  10       63.78      202.55     84.85 o 
   2  12  10        2.68       15.33     87.53 o 
   3  12  10       67.17        0.00     93.92 o 
   4  12  10      105.35       50.28     86.58 o 
   5  12  10        0.21      110.74     80.89 o 
   0  13  10        3.30       57.93     64.46 o 
   1  13  10       27.97       50.19     84.39 o 
   2  13  10       24.31       30.41     85.87 o 
   3  13  10       14.58       14.89     87.98 o 
  -1  -6  11        1.62       29.82     89.05 o 
   0  -6  11       76.56       63.57     66.44 o 
  -4  -5  11       18.55      125.86     97.11 o 
  -3  -5  11       37.39      169.11    100.39 o 
  -2  -5  11       26.53       31.31    103.72 o 
  -1  -5  11       66.07      212.32     92.77 o 
   0  -5  11        8.14       67.04     67.19 o 
   1  -5  11       48.66       32.84     87.12 o 
   2  -5  11        7.30      115.92     82.62 o 
   3  -5  11        7.03       84.39     84.39 o 
  -6  -4  11        0.72       15.58    107.20 o 
  -5  -4  11       11.14      250.96     95.84 o 
  -4  -4  11        4.78       91.35    107.95 o 
  -3  -4  11      158.21      283.62    118.44 o 
  -2  -4  11        5.27      108.75    108.75 o 
  -1  -4  11       10.74       90.32    100.59 o 
   0  -4  11       37.50       54.31     72.43 o 
   1  -4  11      210.21      169.72    101.92 o 
   2  -4  11       87.75       70.48     88.45 o 
   3  -4  11       17.52       75.96     85.91 o 
   4  -4  11        0.14       29.18     87.10 o 
   5  -4  11       53.59        0.00     91.05 o 
  -7  -3  11      105.79      223.88    106.65 o 
  -6  -3  11       43.75      145.33    110.63 o 
  -5  -3  11       65.21      190.47    108.38 o 
  -4  -3  11       40.09       49.06    113.72 o 
  -3  -3  11      119.35      127.58    112.91 o 
  -2  -3  11      305.79      271.65    108.77 o 
  -1  -3  11       89.63       24.26    107.88 o 
   0  -3  11      242.15      270.89     72.73 o 
   1  -3  11      118.10       97.30     94.29 o 
   2  -3  11        1.73       93.89     93.89 o 
   3  -3  11       73.23      123.67     88.12 o 
   4  -3  11      144.83       34.56     95.99 o 
   5  -3  11      211.67      174.85     99.25 o 
   6  -3  11       30.09      153.19     78.33 o 
  -7  -2  11        3.21       91.72    116.63 o 
  -6  -2  11        9.46       88.06    103.74 o 
  -5  -2  11      137.57      208.51    106.83 o 
  -4  -2  11      211.45      118.76    116.40 o 
  -3  -2  11      444.78      510.59    112.16 o 
  -2  -2  11       12.09        5.20    103.85 o 
  -1  -2  11      227.55      473.26    108.27 o 
   0  -2  11       52.14      174.27     64.25 o 
   1  -2  11       31.01        4.71     78.34 o 
   2  -2  11        1.64        0.00     85.61 o 
   3  -2  11      167.36       61.21     93.60 o 
   4  -2  11        0.36        9.68     87.07 o 
   5  -2  11       25.23       85.16     85.65 o 
   6  -2  11       44.07       40.12     86.29 o 
   7  -2  11        8.70        0.00     75.18 o 
  -8  -1  11      101.47      215.06    102.48 o 
  -7  -1  11        2.42        5.31    115.28 o 
  -6  -1  11        5.67        5.71    109.62 o 
  -5  -1  11       92.98       16.75    111.83 o 
  -4  -1  11      128.41      154.20    110.32 o 
  -3  -1  11      153.80      369.86    105.49 o 
  -2  -1  11       15.21        9.45     95.05 o 
  -1  -1  11      121.51      132.15     97.41 o 
   0  -1  11       26.41       52.33     62.15 o 
   1  -1  11      983.41     1170.11    107.21 o 
   2  -1  11       10.34       48.63     83.89 o 
   3  -1  11       66.81       82.38     87.72 o 
   4  -1  11       37.99      110.15     83.55 o 
   5  -1  11      188.28       29.64     89.98 o 
   6  -1  11       62.12       50.22     93.05 o 
   7  -1  11       46.05       19.79     85.93 o 
  -8   0  11       71.82       11.20    118.58 o 
  -7   0  11      251.75      276.21    119.65 o 
  -6   0  11        1.76      106.59    111.34 o 
  -5   0  11       79.27       32.78    108.86 o 
  -4   0  11      132.32       83.81    115.08 o 
  -3   0  11      798.14      644.29    119.80 o 
  -2   0  11      727.86      939.37    110.73 o 
  -1   0  11      435.81      429.99    100.12 o 
   0   0  11      159.99      234.37     62.72 o 
   1   0  11      248.71      243.94     81.49 o 
   2   0  11       27.95      116.30     74.61 o 
   3   0  11      513.49      553.43     91.23 o 
   4   0  11      517.34      565.86     98.07 o 
   5   0  11      907.53     1094.14    103.20 o 
   6   0  11       32.55       54.70     92.53 o 
   7   0  11       74.86      108.18     87.95 o 
   8   0  11        0.23        4.58     82.88 o 
  -8   1  11       12.45       73.87    111.07 o 
  -7   1  11        7.28       57.41    111.93 o 
  -6   1  11       98.47       28.28    116.79 o 
  -5   1  11     1137.12      871.13    122.53 o 
  -4   1  11      502.36      537.02    110.97 o 
  -3   1  11     1224.01      960.00    126.99 o 
  -2   1  11        4.08       62.75     87.48 o 
  -1   1  11      536.19      587.13    105.15 o 
   0   1  11        5.52      117.98    114.84 o 
   1   1  11      175.96       40.85     89.54 o 
   2   1  11       61.99      125.95     79.49 o 
   3   1  11      763.45      621.80    104.66 o 
   4   1  11       64.98      101.15     82.05 o 
   5   1  11       29.73      134.21     81.95 o 
   6   1  11       84.72       54.00     91.76 o 
   7   1  11       83.70       68.25     88.09 o 
   8   1  11        3.73       79.85     77.70 o 
  -9   2  11       11.95      120.89    120.89 o 
  -8   2  11       32.94      118.06    118.06 o 
  -7   2  11       99.24      257.01    121.92 o 
  -6   2  11        0.33      115.67    115.67 o 
  -5   2  11       64.09      146.77    106.23 o 
  -4   2  11      594.45      828.81    118.50 o 
  -3   2  11      102.97       80.31    102.90 o 
  -2   2  11        9.64       21.80     92.04 o 
  -1   2  11      972.94     1195.32    105.45 o 
   0   2  11       71.76       81.55     84.22 o 
   1   2  11     1484.30     1875.30    114.42 o 
   2   2  11      189.01      198.61     82.52 o 
   3   2  11      134.79      199.20     85.29 o 
   4   2  11      201.00      149.61     88.50 o 
   5   2  11      710.52      759.18    101.48 o 
   6   2  11       21.46       23.93     82.44 o 
   7   2  11      112.80      221.46     83.17 o 
   8   2  11       27.21       32.62     79.35 o 
   9   2  11        0.70       52.68     69.86 o 
  -9   3  11      110.37       41.55    115.93 o 
  -8   3  11        0.13        6.28    122.28 o 
  -7   3  11       79.20       84.30    118.14 o 
  -6   3  11       37.73      249.45    104.52 o 
  -5   3  11      161.40        0.00    115.08 o 
  -4   3  11      202.97      321.23    107.08 o 
  -3   3  11     2220.11     2097.29    142.20 o 
  -2   3  11      314.23      314.60     95.36 o 
  -1   3  11      237.91      119.31     88.75 o 
   0   3  11       12.08       34.08    123.92 o 
   1   3  11      377.13      393.05     82.05 o 
   2   3  11      109.68      222.22     74.84 o 
   3   3  11     1901.22     1689.72    119.06 o 
   4   3  11      451.59      527.99     90.12 o 
   5   3  11     1218.24      983.41    111.02 o 
   6   3  11        2.80       62.07     67.42 o 
   7   3  11       90.06      142.65     76.27 o 
   8   3  11        3.33       46.22     81.32 o 
   9   3  11       52.04       17.40     79.64 o 
  -8   4  11        4.47      126.79    126.79 o 
  -7   4  11       99.16      176.28    120.81 o 
  -6   4  11      406.95      473.85    126.32 o 
  -5   4  11     2394.58     2347.59    159.26 o 
  -4   4  11      402.77      391.77    115.04 o 
  -3   4  11      856.65      571.52    117.05 o 
  -2   4  11       13.02       52.52     89.97 o 
  -1   4  11     1402.51     1360.69    119.23 o 
   0   4  11      105.34      144.38     57.49 o 
   1   4  11     1432.98     1352.65    105.57 o 
   2   4  11       93.32      145.30     82.53 o 
   3   4  11      854.43      829.43    100.31 o 
   4   4  11      100.50       17.96     79.94 o 
   5   4  11       92.53      172.37     83.93 o 
   6   4  11       16.95       89.76     78.54 o 
   7   4  11      413.84      466.78     98.89 o 
   8   4  11       12.13       27.47     79.30 o 
   9   4  11       65.24      117.01     76.07 o 
  -8   5  11        0.03       18.68    123.41 o 
  -7   5  11      201.64      287.14    120.45 o 
  -6   5  11        0.89      216.54    105.75 o 
  -5   5  11        0.57       38.63    116.50 o 
  -4   5  11      336.41      299.63    106.12 o 
  -3   5  11      295.67      322.17    102.54 o 
  -2   5  11        6.61        0.00     89.52 o 
  -1   5  11     1688.55     1755.77    128.89 o 
   0   5  11      444.30      404.89     63.59 o 
   1   5  11      583.35      678.55     92.69 o 
   2   5  11      391.09      555.68     87.33 o 
   3   5  11      467.25      663.88    104.57 o 
   4   5  11      338.74      268.52     86.42 o 
   5   5  11     1260.05     1080.71    112.99 o 
   6   5  11       26.77       89.52     83.17 o 
   7   5  11       31.70       86.31     86.31 o 
   8   5  11      168.51      298.72     81.35 o 
   9   5  11        1.05       89.82     71.55 o 
  -8   6  11       19.28      104.27    122.38 o 
  -7   6  11        0.92        5.90    125.09 o 
  -6   6  11       27.54       17.73    117.41 o 
  -5   6  11      423.91      446.78    113.39 o 
  -4   6  11       60.10        0.00    106.54 o 
  -3   6  11     1694.48     1249.52    135.46 o 
  -2   6  11        3.37       21.89     91.02 o 
  -1   6  11        8.26       84.22     84.22 o 
   0   6  11        4.93       17.46     60.52 o 
   1   6  11      704.30      534.31     95.73 o 
   2   6  11       44.26       78.41     81.33 o 
   3   6  11     2076.53     1866.85    127.58 o 
   4   6  11       74.94       73.72     82.36 o 
   5   6  11      445.19      442.92     92.25 o 
   6   6  11        6.37       88.56     88.56 o 
   7   6  11      168.22      129.98     88.40 o 
   8   6  11        2.06       80.99     80.99 o 
   9   6  11      119.54       62.98     77.43 o 
  -7   7  11      232.42      169.79    119.59 o 
  -6   7  11      244.64      117.24    121.33 o 
  -5   7  11     1342.70     1142.76    132.59 o 
  -4   7  11      198.15      307.65     99.82 o 
  -3   7  11      231.36      190.44    100.09 o 
  -2   7  11       58.18       53.95     96.67 o 
  -1   7  11     2171.04     2155.57    135.51 o 
   0   7  11      166.43      324.24     62.96 o 
   1   7  11     1303.15     1387.47    106.73 o 
   2   7  11       85.71      193.06     84.64 o 
   3   7  11      339.79      324.36     87.77 o 
   4   7  11       10.76       28.49     77.50 o 
   5   7  11      333.11      305.75     95.00 o 
   6   7  11        2.91       66.07     78.77 o 
   7   7  11      476.56      396.62     96.96 o 
   8   7  11        9.80       84.26     84.26 o 
  -7   8  11       47.69       29.54    110.78 o 
  -6   8  11       16.82       57.89    109.17 o 
  -5   8  11        1.80       27.38    111.20 o 
  -4   8  11       34.96       20.56    106.14 o 
  -3   8  11      454.93      541.99    109.50 o 
  -2   8  11       31.07      114.90     87.12 o 
  -1   8  11      646.19      715.74    104.20 o 
   0   8  11      241.83      240.57     89.76 o 
   1   8  11       85.85      199.99     78.31 o 
   2   8  11      128.79       69.60     87.28 o 
   3   8  11      868.68     1072.13    109.27 o 
   4   8  11      255.35      450.18     88.58 o 
   5   8  11      677.27      796.63    102.84 o 
   6   8  11       65.14       14.31     89.78 o 
   7   8  11        2.55       85.60     85.60 o 
   8   8  11      148.47      285.17     81.08 o 
  -6   9  11       16.58      135.38    112.99 o 
  -5   9  11      357.07      189.81    121.50 o 
  -4   9  11        1.61       30.82    103.97 o 
  -3   9  11      339.17      126.96    105.54 o 
  -2   9  11       13.04        9.41     91.46 o 
  -1   9  11       77.62       55.54     99.44 o 
   0   9  11        5.43       57.02     64.28 o 
   1   9  11      634.82      582.43    105.90 o 
   2   9  11        0.48      135.00     80.55 o 
   3   9  11      570.07      418.02     98.68 o 
   4   9  11        1.09       88.15     88.15 o 
   5   9  11       51.84       58.64     92.80 o 
   6   9  11       17.10      147.37     77.22 o 
   7   9  11      204.63      290.67     82.20 o 
   8   9  11        1.24       55.17     80.35 o 
  -5  10  11      235.13       52.76    114.55 o 
  -4  10  11       64.89      212.97    103.83 o 
  -3  10  11       77.63      156.69     98.60 o 
  -2  10  11       10.71       38.11     94.03 o 
  -1  10  11     1175.41     1186.71    128.23 o 
   0  10  11       63.87       59.15     95.89 o 
   1  10  11      259.96      205.20     92.79 o 
   2  10  11       54.11       24.60     91.99 o 
   3  10  11      114.45       70.49     89.04 o 
   4  10  11        0.80      114.77     84.54 o 
   5  10  11      331.72      422.26     95.77 o 
   6  10  11        9.45      146.11     83.69 o 
   7  10  11      125.09       57.70     85.77 o 
  -4  11  11        1.19       88.48     98.51 o 
  -3  11  11      162.30        4.93    100.78 o 
  -2  11  11       47.30       28.52     94.78 o 
  -1  11  11       48.82       24.21     93.99 o 
   0  11  11       23.30       38.56     65.95 o 
   1  11  11       34.37       10.03     90.76 o 
   2  11  11       14.68       91.53     91.53 o 
   3  11  11      484.05      498.41    104.58 o 
   4  11  11       59.67       24.96     91.70 o 
   5  11  11      104.14      131.18     85.36 o 
   6  11  11       14.15       69.42     80.45 o 
  -2  12  11        9.21        9.60     93.83 o 
  -1  12  11       19.19       33.52     94.46 o 
   0  12  11        2.97       24.30     70.99 o 
   1  12  11      178.71      125.00     97.12 o 
   2  12  11        3.39       86.53     86.53 o 
   3  12  11       30.47      165.99     85.98 o 
   4  12  11        0.19        4.83     83.92 o 
  -4  -4  12      270.56      122.54    117.15 o 
  -3  -4  12       30.24       22.15    116.28 o 
  -2  -4  12      181.70      229.74    106.58 o 
  -1  -4  12        1.39      200.23    106.96 o 
   0  -4  12      163.12      239.43     88.54 o 
   1  -4  12        5.04       63.04     91.45 o 
   2  -4  12       46.80       66.59     92.46 o 
  -5  -3  12        6.84       22.41    114.06 o 
  -4  -3  12      115.66      257.53    109.00 o 
  -3  -3  12       72.26       61.98    117.98 o 
  -2  -3  12      117.04       93.20    112.05 o 
  -1  -3  12        0.21      115.27    115.27 o 
   0  -3  12      118.13      207.34     68.82 o 
   1  -3  12       95.14      117.24     98.09 o 
   2  -3  12      142.28      144.46     93.69 o 
   3  -3  12       63.29       48.27     84.93 o 
   4  -3  12       40.60       96.42     83.94 o 
  -6  -2  12      143.97      114.05    122.78 o 
  -5  -2  12        8.74       34.56    109.71 o 
  -4  -2  12      310.88      386.73    118.64 o 
  -3  -2  12       27.76        5.75    110.86 o 
  -2  -2  12      542.70      520.50    125.87 o 
  -1  -2  12       12.75       10.38    108.19 o 
   0  -2  12       90.47      124.52     72.12 o 
   1  -2  12       99.58       24.26     91.00 o 
   2  -2  12       67.34        4.92     92.82 o 
   3  -2  12        5.24      145.28     91.58 o 
   4  -2  12      147.63      245.14     85.28 o 
   5  -2  12        0.04       29.26     85.12 o 
  -7  -1  12        9.32       68.32    121.06 o 
  -6  -1  12      338.18      221.79    120.22 o 
  -5  -1  12      185.81      199.15    117.29 o 
  -4  -1  12      997.43      820.57    136.17 o 
  -3  -1  12       15.06      121.78    105.66 o 
  -2  -1  12      543.00      503.97    123.65 o 
  -1  -1  12        4.88      113.40    113.40 o 
   0  -1  12      922.86      745.25     85.09 o 
   1  -1  12       72.37      208.35     91.02 o 
   2  -1  12      430.33      441.99    100.58 o 
   3  -1  12        0.47       33.88     86.96 o 
   4  -1  12      172.30      176.92     82.52 o 
   5  -1  12       12.73       74.27     80.89 o 
   6  -1  12       32.25       58.53     86.26 o 
  -7   0  12       39.14        0.00    121.32 o 
  -6   0  12      350.77      462.60    113.63 o 
  -5   0  12       29.63      134.73    116.00 o 
  -4   0  12      292.48      137.03    129.00 o 
  -3   0  12       27.59      110.88    110.88 o 
  -2   0  12      656.99      455.86    122.97 o 
  -1   0  12        3.53       54.18     95.70 o 
   0   0  12      526.06      717.35    101.62 o 
   1   0  12      428.38      488.37     95.62 o 
   2   0  12      291.04      364.70     98.25 o 
   3   0  12      111.31      176.32     92.10 o 
   4   0  12      290.01      390.86     93.97 o 
   5   0  12       15.29       19.83     91.26 o 
   6   0  12      183.17      108.22     89.18 o 
   7   0  12       51.91      180.64     75.02 o 
  -8   1  12       51.13       63.51    118.53 o 
  -7   1  12      251.22      238.56    118.44 o 
  -6   1  12      236.40       71.70    124.27 o 
  -5   1  12        1.95       76.47    119.98 o 
  -4   1  12     1196.12      887.39    133.83 o 
  -3   1  12        1.47       53.57    107.75 o 
  -2   1  12     1038.98     1335.43    127.39 o 
  -1   1  12      311.99      283.06    104.89 o 
   0   1  12      175.55      270.55     69.49 o 
   1   1  12      144.50      177.44     83.73 o 
   2   1  12      459.12      580.35     93.79 o 
   3   1  12        2.63       80.15     92.06 o 
   4   1  12      350.36      348.69    100.77 o 
   5   1  12       38.79        5.13     88.74 o 
   6   1  12       25.85      103.50     78.47 o 
   7   1  12        3.78       86.55     86.55 o 
  -8   2  12       90.21      236.14    114.70 o 
  -7   2  12       51.27      103.15    126.08 o 
  -6   2  12      880.05      570.70    130.99 o 
  -5   2  12       92.58      235.23    118.57 o 
  -4   2  12     1130.81     1162.78    129.78 o 
  -3   2  12        0.40       57.83    110.02 o 
  -2   2  12      993.23      897.33    122.75 o 
  -1   2  12       81.28        4.73    100.99 o 
   0   2  12     2737.18     2519.19    170.43 o 
   1   2  12       85.26      219.74     89.59 o 
   2   2  12      868.38      648.22    106.54 o 
   3   2  12        2.55       88.52     88.52 o 
   4   2  12      331.87      216.30     86.62 o 
   5   2  12        6.18       29.37     86.54 o 
   6   2  12      213.55      151.48     97.70 o 
   7   2  12       69.81       57.06     88.51 o 
   8   2  12       47.16       76.69     79.07 o 
  -8   3  12      538.21      330.69    133.24 o 
  -7   3  12       18.75        5.89    128.81 o 
  -6   3  12      240.47      244.73    118.32 o 
  -5   3  12        7.24      118.46    118.46 o 
  -4   3  12      622.12      611.64    126.97 o 
  -3   3  12       21.61       78.86    100.94 o 
  -2   3  12     1523.87     1472.90    140.93 o 
  -1   3  12        1.76       99.05     99.05 o 
   0   3  12      482.24      581.89    130.88 o 
   1   3  12      513.35      568.51     97.23 o 
   2   3  12      501.41      621.41     98.26 o 
   3   3  12       19.51       46.61     86.49 o 
   4   3  12      937.25      972.84    115.36 o 
   5   3  12       28.69      179.66     80.79 o 
   6   3  12      196.66      194.52     88.01 o 
   7   3  12      130.71      199.66     81.59 o 
   8   3  12        2.05       18.10     81.63 o 
  -8   4  12        0.96       61.66    120.60 o 
  -7   4  12      185.04      238.24    122.96 o 
  -6   4  12      423.22      271.42    128.53 o 
  -5   4  12        2.42       82.82    120.42 o 
  -4   4  12     1603.83     1602.02    144.00 o 
  -3   4  12      151.97       99.38    110.70 o 
  -2   4  12      563.54      689.05    116.47 o 
  -1   4  12      690.50      911.73    110.39 o 
   0   4  12      361.76      618.11     66.73 o 
   1   4  12      107.50       40.28     82.86 o 
   2   4  12      948.28     1250.98    101.18 o 
   3   4  12       61.99      204.73     83.94 o 
   4   4  12      176.82       76.20     92.33 o 
   5   4  12      115.92       53.45     91.94 o 
   6   4  12       33.19       82.18     85.19 o 
   7   4  12        3.34       83.12     83.12 o 
   8   4  12      175.36      251.26     77.97 o 
  -7   5  12       12.75       74.99    126.15 o 
  -6   5  12      583.27      430.36    131.20 o 
  -5   5  12        5.97       29.28    115.84 o 
  -4   5  12      363.05      347.36    122.41 o 
  -3   5  12       13.55       15.24     98.69 o 
  -2   5  12     1282.71      969.13    128.74 o 
  -1   5  12       38.26       84.50     96.32 o 
   0   5  12     2810.63     2554.46    206.17 o 
   1   5  12        1.10      163.41     81.99 o 
   2   5  12      453.91      188.96    100.24 o 
   3   5  12        1.75       23.33     79.65 o 
   4   5  12      551.03      614.74     89.82 o 
   5   5  12       58.66       99.66     99.66 o 
   6   5  12      399.41      365.83     90.34 o 
   7   5  12       69.00       93.35     82.94 o 
   8   5  12       11.23      168.77     69.98 o 
  -7   6  12        3.33      186.18    122.61 o 
  -6   6  12       61.93        5.92    123.60 o 
  -5   6  12        3.22       34.92    119.81 o 
  -4   6  12      863.14      751.77    132.52 o 
  -3   6  12       44.01      173.86    103.73 o 
  -2   6  12      889.90      747.42    119.14 o 
  -1   6  12       10.33        4.57     90.74 o 
   0   6  12       79.30       67.45    164.86 o 
   1   6  12      154.61      147.88     78.53 o 
   2   6  12      762.06      579.41    102.05 o 
   3   6  12        6.27      152.63     79.43 o 
   4   6  12      895.21      880.05    110.56 o 
   5   6  12       23.26       90.14     90.14 o 
   6   6  12       51.91       19.14     83.92 o 
   7   6  12       78.59       60.47     79.59 o 
   8   6  12        2.07       78.62     75.10 o 
  -7   7  12       45.36      109.54    114.35 o 
  -6   7  12      460.94      324.55    121.35 o 
  -5   7  12       17.04      183.93    119.56 o 
  -4   7  12      594.54      484.05    125.47 o 
  -3   7  12      203.04      234.76    106.61 o 
  -2   7  12      133.67       14.55    100.66 o 
  -1   7  12      544.52      498.44    104.70 o 
   0   7  12      489.96      561.95     88.41 o 
   1   7  12       86.06      158.60     85.18 o 
   2   7  12      450.86      447.42     96.48 o 
   3   7  12      191.57      271.54     94.06 o 
   4   7  12        5.11       24.50     84.94 o 
   5   7  12       81.33      136.45     96.14 o 
   6   7  12       88.03       52.62     82.76 o 
   7   7  12       11.34       96.10     79.73 o 
   8   7  12      122.71       90.27     81.20 o 
  -6   8  12       58.30      105.40    113.85 o 
  -5   8  12       61.51      124.42    124.42 o 
  -4   8  12       52.15       80.39    108.09 o 
  -3   8  12       39.44       25.37    103.68 o 
  -2   8  12      819.47      809.01    112.19 o 
  -1   8  12       14.37       99.34     99.34 o 
   0   8  12      772.10      713.81     80.46 o 
   1   8  12       45.12       28.43     87.49 o 
   2   8  12       97.51       19.24     92.36 o 
   3   8  12        9.24       58.85     86.10 o 
   4   8  12      535.05      431.80    104.10 o 
   5   8  12       21.70       34.13     87.32 o 
   6   8  12      157.21       99.91     83.73 o 
   7   8  12       20.19       94.91     77.16 o 
  -5   9  12        1.13       22.00    100.47 o 
  -4   9  12      459.68      423.54    121.88 o 
  -3   9  12        4.56       80.83     98.12 o 
  -2   9  12       68.92      166.92    107.20 o 
  -1   9  12        2.50       48.38     97.80 o 
   0   9  12        3.21        9.43    113.24 o 
   1   9  12       21.99       33.85     86.20 o 
   2   9  12      526.84      549.66    100.23 o 
   3   9  12       12.74       49.97     87.30 o 
   4   9  12      195.86      139.64     93.78 o 
   5   9  12        2.63       24.48     88.33 o 
   6   9  12        6.05       14.08     81.45 o 
   7   9  12       18.08      164.21     67.41 o 
  -4  10  12       56.35       82.11    106.25 o 
  -3  10  12       62.06      109.81     98.50 o 
  -2  10  12       57.38       73.68     97.12 o 
  -1  10  12      253.41      194.61    101.45 o 
   0  10  12      219.02      369.91     73.39 o 
   1  10  12       32.30      128.80     85.36 o 
   2  10  12       25.96       93.39     93.39 o 
   3  10  12      117.11       25.05     91.20 o 
   4  10  12        0.86      104.72     76.73 o 
   5  10  12       31.32      174.71     75.13 o 
   6  10  12       78.40       14.02     86.20 o 
  -3  11  12       36.16       29.08     97.95 o 
  -2  11  12      172.65      135.17     97.74 o 
  -1  11  12       37.20      164.31     96.87 o 
   0  11  12       39.05       55.94     63.44 o 
   1  11  12       44.88       92.45     92.45 o 
   2  11  12       30.38      150.52     86.21 o 
   3  11  12       29.08       44.98     86.68 o 
   4  11  12      196.89      158.29     93.08 o 
   5  11  12        0.29       56.91     84.11 o 
  -1  12  12        0.15       18.88     96.47 o 
   0  12  12        1.81       52.52     62.06 o 
   1  12  12        7.55       88.26     78.70 o 
   2  12  12      111.97       74.29     85.21 o 
   3  12  12        8.56       78.38     79.24 o 
  -3  -3  13       10.55      122.74    122.74 o 
  -2  -3  13       58.04       79.22    105.96 o 
  -1  -3  13       33.10        5.39    108.61 o 
   0  -3  13        9.60      119.19     70.32 o 
   1  -3  13        2.09       96.43     96.43 o 
   2  -3  13       27.17       52.86     89.37 o 
  -4  -2  13       12.17       83.66    122.26 o 
  -3  -2  13       34.06       64.84    113.33 o 
  -2  -2  13        0.45       45.77    114.15 o 
  -1  -2  13       28.99      114.67    109.99 o 
   0  -2  13      117.24      254.07     73.48 o 
   1  -2  13      103.62       95.67     99.46 o 
   2  -2  13       99.88       44.18     92.00 o 
   3  -2  13       30.82      179.57     91.53 o 
  -5  -1  13       11.50      102.97    120.50 o 
  -4  -1  13       27.85       90.44    120.59 o 
  -3  -1  13       38.38      106.13    118.18 o 
  -2  -1  13      308.15      363.51    122.11 o 
  -1  -1  13      139.80       75.90    119.58 o 
   0  -1  13      225.43      264.99     76.25 o 
   1  -1  13       78.84        0.00     99.99 o 
   2  -1  13       80.16       49.41     95.91 o 
   3  -1  13       41.53        9.81     94.85 o 
   4  -1  13      139.71      127.53     91.73 o 
   5  -1  13       57.17       72.21     86.48 o 
  -6   0  13       24.10      122.47    122.47 o 
  -5   0  13       90.02       43.22    124.47 o 
  -4   0  13      257.22      109.32    128.93 o 
  -3   0  13      214.84      146.47    121.46 o 
  -2   0  13      101.65       55.99    120.14 o 
  -1   0  13      103.85      299.33    108.23 o 
   0   0  13       64.60       26.84     71.85 o 
   1   0  13       89.86       84.77     99.94 o 
   2   0  13      184.01      415.39     87.34 o 
   3   0  13      123.97      103.93     91.62 o 
   4   0  13       18.12       39.80     87.64 o 
   5   0  13       10.13       44.29     92.60 o 
  -6   1  13       25.12       37.35    130.71 o 
  -5   1  13      145.58      161.29    127.24 o 
  -4   1  13        1.68       18.32    125.25 o 
  -3   1  13       58.02      203.55    110.29 o 
  -2   1  13        0.92       50.03    116.72 o 
  -1   1  13      282.01      305.81    116.56 o 
   0   1  13      287.42      314.92     71.37 o 
   1   1  13      503.20      465.96    104.32 o 
   2   1  13       29.46       87.72     87.72 o 
   3   1  13       83.66       97.80     97.80 o 
   4   1  13        2.72       49.44     90.97 o 
   5   1  13       91.30      252.22     86.73 o 
   6   1  13       39.83       33.71     90.75 o 
  -7   2  13       88.18      131.12    131.12 o 
  -6   2  13        7.57      113.09    125.91 o 
  -5   2  13       10.02       31.18    118.01 o 
  -4   2  13      110.57      253.49    114.60 o 
  -3   2  13      311.20      363.72    117.73 o 
  -2   2  13      501.23      574.69    121.12 o 
  -1   2  13      435.18      380.49    113.74 o 
   0   2  13      226.82      152.30     69.33 o 
   1   2  13      142.57      103.14     89.35 o 
   2   2  13      170.99      337.72     94.96 o 
   3   2  13      302.80      157.78     94.46 o 
   4   2  13      362.45      457.63    102.15 o 
   5   2  13      255.27       15.03     99.87 o 
   6   2  13       38.61       19.25     91.78 o 
  -7   3  13        9.65        6.04    122.02 o 
  -6   3  13      155.69       82.57    138.40 o 
  -5   3  13      442.67      225.43    139.10 o 
  -4   3  13      481.70      235.62    139.22 o 
  -3   3  13      448.54      172.34    127.38 o 
  -2   3  13      126.23       43.20    110.72 o 
  -1   3  13      215.35      206.64    103.91 o 
   0   3  13      340.38      295.34     75.13 o 
   1   3  13      658.44      514.67    102.26 o 
   2   3  13      399.61      440.25     94.10 o 
   3   3  13      357.29      384.35     94.20 o 
   4   3  13       15.10       69.70     81.14 o 
   5   3  13       35.47       84.03     93.42 o 
   6   3  13        5.09       48.49     80.51 o 
   7   3  13      117.44      157.68     74.32 o 
  -7   4  13      139.55      209.14    130.92 o 
  -6   4  13       18.38       76.18    130.34 o 
  -5   4  13       95.48      256.53    122.36 o 
  -4   4  13        3.13       42.09    125.03 o 
  -3   4  13      106.78      131.37    119.54 o 
  -2   4  13       42.06       54.12    108.85 o 
  -1   4  13      944.25      952.51    126.72 o 
   0   4  13      258.21      167.16     72.37 o 
   1   4  13      699.90      575.01    117.50 o 
   2   4  13        4.32       58.87     87.19 o 
   3   4  13      162.14      118.63    100.67 o 
   4   4  13        5.27       92.06     92.06 o 
   5   4  13      433.12      446.25     98.05 o 
   6   4  13       17.54       77.59     81.73 o 
   7   4  13       68.57      129.75     84.56 o 
  -6   5  13        0.64      125.89    122.98 o 
  -5   5  13       38.40      159.95    122.53 o 
  -4   5  13      165.83      106.19    120.22 o 
  -3   5  13      591.43      633.30    120.19 o 
  -2   5  13      246.77      243.14    113.43 o 
  -1   5  13      285.30      248.49    109.79 o 
   0   5  13      138.80      149.07     63.21 o 
   1   5  13      230.53      252.23     92.59 o 
   2   5  13      202.64      187.75     89.97 o 
   3   5  13      775.72      603.26    114.18 o 
   4   5  13      304.96      284.26     92.47 o 
   5   5  13      289.24      346.67     97.04 o 
   6   5  13        8.01       67.75     83.43 o 
   7   5  13       36.67       80.56     80.56 o 
  -6   6  13      188.64      155.23    129.36 o 
  -5   6  13      521.38      375.62    132.20 o 
  -4   6  13      342.04      342.16    121.49 o 
  -3   6  13      230.28      358.28    107.19 o 
  -2   6  13      172.24      152.41    109.27 o 
  -1   6  13      416.99      371.48    112.81 o 
   0   6  13      536.15      496.20     80.05 o 
   1   6  13     1132.07      980.28    111.38 o 
   2   6  13      330.73      390.40     93.14 o 
   3   6  13      254.17      330.76     92.63 o 
   4   6  13       26.08       91.20     91.20 o 
   5   6  13       98.91       64.31     92.52 o 
   6   6  13       42.79       14.56     87.80 o 
   7   6  13      288.26      177.88     94.44 o 
  -6   7  13       16.75       24.49    121.91 o 
  -5   7  13        6.14       41.36    115.26 o 
  -4   7  13       10.22      142.15    108.70 o 
  -3   7  13      209.80      270.74    117.30 o 
  -2   7  13      104.76       67.73    108.47 o 
  -1   7  13      861.10      692.52    115.32 o 
   0   7  13      121.90       33.14     71.82 o 
   1   7  13      303.46      377.49    103.25 o 
   2   7  13        4.95       97.85     97.85 o 
   3   7  13      292.49      349.12    103.66 o 
   4   7  13        6.69       50.51     92.26 o 
   5   7  13      569.89      435.64    102.47 o 
   6   7  13        0.15       28.38     83.35 o 
   7   7  13       27.25        4.34     84.40 o 
  -5   8  13       94.44      103.13    123.25 o 
  -4   8  13       78.00      112.65    112.65 o 
  -3   8  13      253.12      170.81    116.15 o 
  -2   8  13       50.58      184.87    104.74 o 
  -1   8  13       44.66       29.84    104.17 o 
   0   8  13       69.09       29.95     67.43 o 
   1   8  13      296.86      234.15     98.09 o 
   2   8  13       84.09       96.13     96.13 o 
   3   8  13      548.32      363.96    101.11 o 
   4   8  13      101.41       19.93     87.22 o 
   5   8  13       95.83      132.51     83.82 o 
   6   8  13        0.46        0.00     83.12 o 
  -4   9  13      129.11      193.40    113.42 o 
  -3   9  13       58.14      187.64    100.43 o 
  -2   9  13      111.01       10.36    105.07 o 
  -1   9  13      437.20      424.97    106.00 o 
   0   9  13      263.96      342.00     74.73 o 
   1   9  13      508.61      420.27    106.72 o 
   2   9  13      143.00      105.82     90.70 o 
   3   9  13       66.33       94.52     94.52 o 
   4   9  13       28.76       99.41     99.41 o 
   5   9  13      141.65       67.72     96.67 o 
   6   9  13       50.52       87.78     74.43 o 
  -3  10  13      159.39       45.42    107.48 o 
  -2  10  13       82.20      243.71    101.06 o 
  -1  10  13      221.49       29.77    103.26 o 
   0  10  13       53.26       73.82     70.00 o 
   1  10  13       67.22      124.50     87.29 o 
   2  10  13        0.63       95.27     84.31 o 
   3  10  13      268.65      500.76     95.48 o 
   4  10  13        3.11       39.39     80.58 o 
   5  10  13      200.34      356.44     82.64 o 
  -1  11  13        5.25      235.97     96.02 o 
   0  11  13       15.80       22.04    119.18 o 
   1  11  13      160.78      211.39     88.64 o 
   2  11  13       14.73       59.31     86.32 o 
   3  11  13       96.96      191.66     87.15 o 
  -3  -1  14       28.98       96.54    114.67 o 
  -2  -1  14      179.85      229.22    124.12 o 
  -1  -1  14       53.69       73.09    111.94 o 
   0  -1  14      181.83       78.51     78.20 o 
   1  -1  14        9.86       72.08     94.86 o 
   2  -1  14       62.86      104.74     94.12 o 
  -4   0  14      142.78      174.74    118.15 o 
  -3   0  14      162.90      164.84    119.42 o 
  -2   0  14      263.87      170.92    123.91 o 
  -1   0  14        8.90       44.93    104.31 o 
   0   0  14      153.47      191.33    158.98 o 
   1   0  14       16.11       72.68    100.18 o 
   2   0  14      133.27      182.42     95.44 o 
   3   0  14       29.86       44.82     89.64 o 
   4   0  14       52.27       87.58     88.42 o 
  -5   1  14      233.76      209.04    132.67 o 
  -4   1  14      455.47      377.82    126.52 o 
  -3   1  14       67.67       48.72    124.13 o 
  -2   1  14      199.97      317.51    122.78 o 
  -1   1  14      168.20      128.90    115.06 o 
   0   1  14      315.94      193.15    153.44 o 
   1   1  14      279.58      110.12    110.12 o 
   2   1  14      304.22      316.92     93.15 o 
   3   1  14       27.79       30.20     91.57 o 
   4   1  14       84.23       69.42     91.82 o 
  -5   2  14       25.98        6.32    124.04 o 
  -4   2  14      150.63      284.19    127.29 o 
  -3   2  14      153.65      115.75    128.82 o 
  -2   2  14      567.68      509.79    132.13 o 
  -1   2  14      164.80       83.73    121.05 o 
   0   2  14      404.37      363.97     91.37 o 
   1   2  14        7.73       67.99    104.34 o 
   2   2  14      102.38       87.12    100.37 o 
   3   2  14        7.65       25.48     91.19 o 
   4   2  14      174.79       64.93     89.24 o 
   5   2  14       28.69       91.48     91.48 o 
  -5   3  14       40.89       19.30    121.63 o 
  -4   3  14      422.14      190.12    133.57 o 
  -3   3  14      150.11       91.33    123.78 o 
  -2   3  14      326.46      314.85    129.37 o 
  -1   3  14        0.27       88.83    116.33 o 
   0   3  14      238.38      330.32     79.63 o 
   1   3  14       49.85      104.41    104.41 o 
   2   3  14      392.54      525.38    101.94 o 
   3   3  14       42.31       40.79     85.10 o 
   4   3  14       94.57      156.14     86.47 o 
   5   3  14        0.09       98.30     83.04 o 
  -5   4  14      114.07      142.38    131.21 o 
  -4   4  14      418.91      290.91    135.80 o 
  -3   4  14       37.04      120.44    120.44 o 
  -2   4  14      304.74      290.59    116.83 o 
  -1   4  14      290.40      266.92    117.86 o 
   0   4  14      692.35      380.93    104.62 o 
   1   4  14      270.09      183.39    105.89 o 
   2   4  14      297.94      248.27    104.50 o 
   3   4  14       25.44       76.78     90.60 o 
   4   4  14      133.07      105.03    105.03 o 
   5   4  14       90.62      163.50     86.31 o 
   6   4  14      107.46       14.13     87.30 o 
  -5   5  14       50.04      136.52    136.52 o 
  -4   5  14      221.16      138.03    125.53 o 
  -3   5  14      213.26       84.86    133.85 o 
  -2   5  14      738.41      675.69    134.79 o 
  -1   5  14      141.95      105.98    116.91 o 
   0   5  14      263.96      339.35     78.54 o 
   1   5  14       13.93      236.60     85.99 o 
   2   5  14      139.57      104.04    102.97 o 
   3   5  14       74.02      123.72     83.51 o 
   4   5  14      337.08      361.24     94.00 o 
   5   5  14       37.12       59.18     85.78 o 
   6   5  14       28.32      113.84     84.65 o 
  -5   6  14       31.08        6.04    130.76 o 
  -4   6  14      405.75      526.02    120.65 o 
  -3   6  14       33.48      174.82    117.10 o 
  -2   6  14      113.97       28.22    122.46 o 
  -1   6  14        2.17      122.85    122.85 o 
   0   6  14      321.74      171.97     85.30 o 
   1   6  14       37.71       26.71     93.75 o 
   2   6  14      449.63      539.54    105.99 o 
   3   6  14       12.35       97.05     97.05 o 
   4   6  14       33.11      234.11     82.59 o 
   5   6  14        1.86       49.61     91.49 o 
   6   6  14       42.41       28.07     79.26 o 
  -4   7  14      163.96      122.97    113.38 o 
  -3   7  14        5.29       22.50    110.33 o 
  -2   7  14      346.33      542.83    114.56 o 
  -1   7  14      126.01       15.96    111.16 o 
   0   7  14      503.00      428.92     79.55 o 
   1   7  14       67.06       62.75     94.40 o 
   2   7  14       88.68      225.90     87.32 o 
   3   7  14       11.84       25.79     97.06 o 
   4   7  14      185.98      244.07     90.81 o 
   5   7  14       77.62       96.30     96.30 o 
  -4   8  14      194.93       50.65    114.21 o 
  -3   8  14       68.87       71.32    106.99 o 
  -2   8  14      301.02      154.86    108.45 o 
  -1   8  14       47.40      240.23     96.19 o 
   0   8  14       64.88       38.80     69.93 o 
   1   8  14       14.61        0.00     93.28 o 
   2   8  14      157.88      215.51     94.85 o 
   3   8  14       80.04      132.66     93.92 o 
   4   8  14      210.36      267.43     93.32 o 
   5   8  14       21.37       87.23     87.23 o 
  -3   9  14        1.84      121.58    103.48 o 
  -2   9  14       22.21       83.05    100.88 o 
  -1   9  14        1.97       92.14    105.37 o 
   0   9  14      259.19      150.50     73.32 o 
   1   9  14        2.89       66.03     92.15 o 
   2   9  14      154.94       55.57     98.41 o 
   3   9  14        0.55       15.14     83.02 o 
   4   9  14        1.69       78.68     83.92 o 
  -1  10  14        9.04       24.90    100.95 o 
   0  10  14      104.96       90.51     67.87 o 
   1  10  14        2.15        9.77     88.81 o 
   2  10  14       17.45       14.98     86.34 o 
   3  10  14        0.09       14.59     83.65 o 
  -2   1  15      131.81      180.21    119.43 o 
  -1   1  15      111.18       28.75    125.78 o 
   0   1  15      124.97      133.15    143.47 o 
   1   1  15       16.03       69.11     97.79 o 
   2   1  15       64.52      219.78     88.90 o 
  -3   2  15       15.94       18.72    130.01 o 
  -2   2  15      140.19      134.14    134.14 o 
  -1   2  15       28.80       92.76    115.56 o 
   0   2  15      104.90      183.57    119.57 o 
   1   2  15       77.29       21.55     96.98 o 
   2   2  15      174.26       67.84     97.78 o 
   3   2  15       68.49      120.96     93.49 o 
  -3   3  15       52.12       93.85    124.21 o 
  -2   3  15       71.32       24.46    121.17 o 
  -1   3  15       70.62      121.33    121.33 o 
   0   3  15      184.59      149.64    119.99 o 
   1   3  15       61.69       75.56     96.72 o 
   2   3  15       81.02       57.94     92.71 o 
   3   3  15       84.84      103.34    103.34 o 
   4   3  15       10.23       59.43     88.27 o 
  -4   4  15      120.13       70.67    130.69 o 
  -3   4  15       87.71      137.12    137.12 o 
  -2   4  15      195.52      278.96    121.24 o 
  -1   4  15      194.16      331.66    120.60 o 
   0   4  15      122.99       87.39     78.12 o 
   1   4  15       44.40       86.66     93.83 o 
   2   4  15      171.50      185.47    103.58 o 
   3   4  15       51.98       36.18     85.52 o 
   4   4  15      106.52       40.17     95.36 o 
  -4   5  15      167.09      294.94    113.73 o 
  -3   5  15       12.78      121.21    121.21 o 
  -2   5  15      185.10      187.57    120.37 o 
  -1   5  15       47.41       58.09    116.19 o 
   0   5  15      296.89      264.81     81.96 o 
   1   5  15      261.99      119.99    110.17 o 
   2   5  15      260.98      261.08    103.14 o 
   3   5  15      116.80       47.02     99.74 o 
   4   5  15       57.74      103.51    103.51 o 
  -3   6  15       78.10      163.78    113.51 o 
  -2   6  15      174.21       90.12    125.28 o 
  -1   6  15      186.71      133.84    126.26 o 
   0   6  15      181.85       55.37     80.98 o 
   1   6  15       56.30      158.96    101.86 o 
   2   6  15       66.50        5.46     84.90 o 
   3   6  15      117.66      271.15     90.07 o 
   4   6  15       28.25      131.23     86.74 o 
  -3   7  15      110.46       98.67    120.44 o 
  -2   7  15      104.84      120.69    120.69 o 
  -1   7  15       87.33      122.15    111.98 o 
   0   7  15       71.10      136.95     72.52 o 
   1   7  15       83.52       60.02    106.94 o 
   2   7  15      185.96      176.43     97.75 o 
   3   7  15      110.43       31.25     93.77 o 
   4   7  15       62.41       60.34     89.63 o 
  -2   8  15      135.94       59.87    117.85 o 
  -1   8  15       65.10       90.92     95.21 o 
   0   8  15      274.63      258.86    137.32 o 
   1   8  15      261.99       47.11    103.63 o 
   2   8  15      141.32       61.97     95.73 o 
   3   8  15       43.84        4.95     89.52 o 
   0   9  15       96.10      147.16     96.70 o 
   1   9  15        8.76       70.81     87.08 o 
                                                 
